# Supplementary material for: A rare oasis effect for forage fauna in oceanic eddies at the global scale
Source: Nat Commun. 2024 Jun 6;15:4834. doi: 10.1038/s41467-024-49113-3 (PMC11156932; doi:10.1038/s41467-024-49113-3)
Supplement: Supplementary file 4 — Source Data [file 41467_2024_49113_MOESM4_ESM.xlsx]

## Sheet: Figure1A
lon	lat	cyclonic_type
63.084	-37.7184	CE
63.0874	-37.727	CE
63.0909	-37.7356	CE
63.0944	-37.7441	CE
63.0978	-37.7527	CE
63.1013	-37.7612	CE
63.1047	-37.7698	CE
63.1082	-37.7784	CE
63.1117	-37.787	CE
63.1151	-37.7955	CE
63.1186	-37.8041	CE
63.122	-37.8126	CE
63.1255	-37.8213	CE
63.129	-37.8299	CE
63.1325	-37.8384	CE
63.136	-37.8471	CE
63.1394	-37.8556	CE
63.1429	-37.8642	CE
63.1464	-37.8727	CE
63.1499	-37.8813	CE
63.1533	-37.8898	CE
63.1568	-37.8985	CE
63.1602	-37.9069	CE
63.1637	-37.9156	CE
63.1671	-37.9241	CE
63.1706	-37.9328	CE
63.174	-37.9413	CE
63.1774	-37.9499	CE
63.1808	-37.9585	CE
63.1842	-37.967	CE
63.1876	-37.9756	CE
63.1911	-37.9843	CE
63.1945	-37.9929	CE
63.198	-38.0014	CE
63.2014	-38.0101	CE
63.2049	-38.0186	CE
63.2083	-38.0271	CE
63.2118	-38.0358	CE
63.2152	-38.0444	CE
63.2187	-38.0529	CE
63.2221	-38.0615	CE
63.2256	-38.0701	CE
63.229	-38.0787	CE
63.2325	-38.0872	CE
63.2359	-38.0958	CE
63.2394	-38.1043	CE
63.2429	-38.113	CE
63.2464	-38.1215	CE
63.2499	-38.1301	CE
63.2534	-38.1386	CE
63.257	-38.1473	CE
63.2605	-38.1558	CE
63.2639	-38.1643	CE
63.2675	-38.1729	CE
63.271	-38.1814	CE
63.2745	-38.1901	CE
63.2779	-38.1986	CE
63.2814	-38.2072	CE
63.2849	-38.2157	CE
63.2883	-38.2243	CE
63.2918	-38.233	CE
63.2952	-38.2415	CE
63.2987	-38.2501	CE
63.3022	-38.2586	CE
63.3056	-38.2673	CE
63.3091	-38.2758	CE
63.3125	-38.2844	CE
63.316	-38.293	CE
63.3195	-38.3015	CE
63.3229	-38.3101	CE
63.3264	-38.3186	CE
63.3299	-38.3273	CE
63.3333	-38.3359	CE
63.3368	-38.3444	CE
63.3403	-38.353	CE
63.3438	-38.3616	CE
63.3472	-38.3702	CE
63.3503	-38.3788	CE
63.3527	-38.3877	CE
63.3551	-38.3964	CE
63.3575	-38.4053	CE
63.3599	-38.4141	CE
63.3623	-38.4228	CE
63.3647	-38.4316	CE
63.3672	-38.4405	CE
63.3696	-38.4492	CE
63.372	-38.458	CE
63.3744	-38.4669	CE
63.3773	-38.4754	CE
63.3814	-38.484	CE
63.3855	-38.4924	CE
63.3895	-38.5008	CE
63.3935	-38.5092	CE
63.3976	-38.5177	CE
63.4017	-38.5261	CE
63.4057	-38.5344	CE
63.4097	-38.5429	CE
63.4138	-38.5513	CE
40.0896	-17.9095	AE
63.4178	-38.5599	CE
40.088	-17.9101	AE
63.4215	-38.5683	CE
40.0864	-17.9107	AE
63.4252	-38.5768	CE
40.0848	-17.9113	AE
63.4289	-38.5853	CE
40.0832	-17.9119	AE
63.4327	-38.5938	CE
40.0816	-17.9125	AE
63.4364	-38.6023	CE
40.0798	-17.9132	AE
63.4401	-38.6108	CE
40.0782	-17.9137	AE
63.4438	-38.6193	CE
40.0766	-17.9143	AE
63.4476	-38.6278	CE
40.075	-17.9149	AE
63.4513	-38.6365	CE
40.0734	-17.9155	AE
63.455	-38.6449	CE
40.0718	-17.9161	AE
63.4588	-38.6535	CE
40.0702	-17.9167	AE
63.462	-38.662	CE
40.0686	-17.9173	AE
63.4652	-38.6706	CE
40.0669	-17.9179	AE
63.4684	-38.6794	CE
40.0653	-17.9185	AE
63.4717	-38.688	CE
40.0637	-17.9191	AE
63.4749	-38.6967	CE
40.0619	-17.9198	AE
63.4781	-38.7053	CE
40.0603	-17.9204	AE
63.4813	-38.7139	CE
40.0587	-17.921	AE
63.4845	-38.7226	CE
40.0571	-17.9216	AE
63.4878	-38.7312	CE
40.0555	-17.9222	AE
63.4909	-38.7397	CE
40.0539	-17.9229	AE
63.4941	-38.7486	CE
40.0523	-17.9235	AE
63.4972	-38.7572	CE
40.0507	-17.9242	AE
63.5004	-38.7659	CE
40.0491	-17.9249	AE
63.5035	-38.7746	CE
40.0476	-17.9256	AE
63.5066	-38.7831	CE
40.046	-17.9263	AE
63.5097	-38.7918	CE
40.0444	-17.927	AE
63.5128	-38.8005	CE
40.0428	-17.9277	AE
63.5159	-38.8092	CE
40.0413	-17.9284	AE
63.519	-38.8178	CE
40.0397	-17.9291	AE
63.5221	-38.8265	CE
40.0381	-17.9298	AE
63.5253	-38.8353	CE
40.0364	-17.9306	AE
63.5289	-38.8436	CE
40.0348	-17.9312	AE
63.5327	-38.8521	CE
40.0332	-17.9319	AE
63.5364	-38.8607	CE
40.0316	-17.9326	AE
63.5401	-38.8692	CE
40.0301	-17.9333	AE
63.5438	-38.8778	CE
40.0285	-17.934	AE
63.5476	-38.8863	CE
40.0269	-17.9347	AE
63.5513	-38.8948	CE
40.0253	-17.9354	AE
63.555	-38.9033	CE
40.0238	-17.9361	AE
63.5588	-38.9119	CE
40.0222	-17.9369	AE
63.5624	-38.9203	CE
40.0206	-17.9376	AE
63.5659	-38.929	CE
40.0191	-17.9383	AE
63.5694	-38.9376	CE
40.0175	-17.939	AE
63.5729	-38.9461	CE
40.0159	-17.9397	AE
63.5764	-38.9547	CE
40.0144	-17.9404	AE
63.5798	-38.9633	CE
40.0128	-17.941	AE
63.5833	-38.9719	CE
40.0111	-17.9418	AE
63.5868	-38.9804	CE
40.0095	-17.9425	AE
63.5903	-38.9891	CE
40.008	-17.9432	AE
63.5937	-38.9976	CE
40.0064	-17.9439	AE
63.5972	-39.0061	CE
40.0049	-17.9446	AE
63.6008	-39.0148	CE
40.0033	-17.9453	AE
63.6043	-39.0233	CE
40.0017	-17.946	AE
63.6078	-39.0318	CE
40.0002	-17.9468	AE
63.6114	-39.0405	CE
39.9987	-17.9475	AE
63.6149	-39.049	CE
39.9971	-17.9483	AE
63.6185	-39.0577	CE
39.9956	-17.949	AE
63.6221	-39.0662	CE
39.9938	-17.9499	AE
63.6256	-39.0747	CE
39.9923	-17.9506	AE
63.6291	-39.0832	CE
39.9907	-17.9514	AE
63.6327	-39.0919	CE
39.9892	-17.9522	AE
63.6363	-39.1004	CE
39.9877	-17.9529	AE
63.6399	-39.1089	CE
39.9861	-17.9536	AE
63.6436	-39.1176	CE
39.9845	-17.9544	AE
63.6472	-39.1261	CE
39.983	-17.9551	AE
63.6509	-39.1346	CE
39.9815	-17.9559	AE
63.6545	-39.1431	CE
39.9799	-17.9566	AE
63.6582	-39.1516	CE
39.9784	-17.9574	AE
63.6619	-39.1603	CE
39.9768	-17.9581	AE
63.6655	-39.1688	CE
39.9753	-17.9589	AE
63.6691	-39.1773	CE
39.9738	-17.9596	AE
63.6728	-39.1858	CE
39.9722	-17.9604	AE
63.6765	-39.1944	CE
39.9705	-17.9612	AE
63.6802	-39.2029	CE
39.969	-17.9619	AE
63.6839	-39.2114	CE
39.9674	-17.9627	AE
63.6877	-39.2199	CE
39.9659	-17.9634	AE
63.6914	-39.2284	CE
39.9644	-17.9642	AE
63.6952	-39.2371	CE
39.9628	-17.965	AE
63.6988	-39.2455	CE
39.9613	-17.9657	AE
63.7026	-39.2541	CE
39.9597	-17.9664	AE
63.7063	-39.2626	CE
39.9581	-17.9671	AE
63.71	-39.2711	CE
39.9566	-17.9678	AE
63.7138	-39.2797	CE
39.955	-17.9685	AE
63.7174	-39.2881	CE
39.9533	-17.9693	AE
63.7211	-39.2967	CE
39.9517	-17.97	AE
63.7248	-39.3053	CE
39.9502	-17.9708	AE
63.7286	-39.3138	CE
39.9486	-17.9715	AE
63.7322	-39.3223	CE
39.9471	-17.9722	AE
63.7359	-39.3308	CE
39.9455	-17.9728	AE
63.7396	-39.3394	CE
39.944	-17.9735	AE
63.7433	-39.3479	CE
39.9425	-17.9742	AE
63.747	-39.3564	CE
39.9407	-17.9751	AE
63.7507	-39.365	CE
39.9391	-17.9758	AE
63.7544	-39.3735	CE
39.9376	-17.9765	AE
39.936	-17.9772	AE
39.9345	-17.9779	AE
39.9328	-17.9788	AE
39.9312	-17.9795	AE
39.9297	-17.9802	AE
39.9281	-17.9809	AE
39.9266	-17.9817	AE
39.925	-17.9824	AE
39.9235	-17.9831	AE
39.9219	-17.9839	AE
39.9204	-17.9846	AE
39.9188	-17.9854	AE
39.9173	-17.9861	AE
39.9157	-17.9868	AE
39.9141	-17.9876	AE
39.9126	-17.9883	AE
39.9109	-17.9891	AE
39.9093	-17.9898	AE
39.9077	-17.9905	AE
39.9062	-17.9913	AE
39.9046	-17.992	AE
39.9031	-17.9927	AE
39.9015	-17.9935	AE
39.9	-17.9943	AE
39.8984	-17.995	AE
39.8969	-17.9958	AE
39.8953	-17.9965	AE
39.8938	-17.9973	AE
39.8922	-17.998	AE
39.8907	-17.9987	AE
39.8891	-17.9995	AE
39.8876	-18.0002	AE
39.886	-18.0009	AE
39.8844	-18.0017	AE
39.8829	-18.0024	AE
39.8813	-18.0032	AE
39.8798	-18.0039	AE
39.8782	-18.0046	AE
39.8767	-18.0054	AE
39.8751	-18.0061	AE
39.8734	-18.0069	AE
39.8718	-18.0077	AE
39.8703	-18.0084	AE
39.8687	-18.0092	AE
39.8672	-18.01	AE
39.8656	-18.0108	AE
39.8643	-18.0115	AE
39.8626	-18.0124	AE
39.8613	-18.0132	AE
39.8597	-18.014	AE
39.8582	-18.0148	AE
39.8566	-18.0156	AE
39.8551	-18.0164	AE
39.8536	-18.0172	AE
39.852	-18.0181	AE
39.8508	-18.019	AE
39.85	-18.0203	AE
39.849	-18.0214	AE
39.8483	-18.0223	AE
39.8398	-18.0389	AE
39.8309	-18.0504	AE
39.8307	-18.0507	AE
39.8302	-18.0522	AE
39.8282	-18.0578	AE
39.8276	-18.0593	AE
39.8272	-18.0606	AE
39.821	-18.0638	AE
39.8198	-18.0631	AE
39.8183	-18.0632	AE
39.8166	-18.0637	AE
39.8151	-18.0642	AE
39.8133	-18.0647	AE
39.8115	-18.0652	AE
39.8098	-18.0656	AE
39.8083	-18.066	AE
39.8066	-18.0665	AE
39.8049	-18.0669	AE
39.8032	-18.0674	AE
39.8015	-18.0679	AE
39.7998	-18.0683	AE
39.7981	-18.0688	AE
39.7964	-18.0692	AE
39.7946	-18.0697	AE
39.793	-18.0701	AE
39.7913	-18.0706	AE
39.7896	-18.071	AE
39.7879	-18.0715	AE
39.7864	-18.0719	AE
39.7847	-18.0723	AE
39.783	-18.0728	AE
39.7813	-18.0732	AE
39.7796	-18.0737	AE
39.7779	-18.0741	AE
39.7762	-18.0745	AE
39.7745	-18.075	AE
39.7728	-18.0754	AE
39.7711	-18.0759	AE
39.7696	-18.0762	AE
39.7679	-18.0767	AE
39.7662	-18.0772	AE
39.7645	-18.0776	AE
39.7628	-18.0781	AE
39.7611	-18.0785	AE
39.7594	-18.079	AE
39.7577	-18.0794	AE
39.7561	-18.0799	AE
39.7544	-18.0804	AE
39.7527	-18.0808	AE
64.1428	-40.3081	CE
39.7511	-18.0812	AE
64.1464	-40.3166	CE
39.7494	-18.0817	AE
64.15	-40.325	CE
39.7477	-18.0821	AE
64.1537	-40.3336	CE
39.7461	-18.0825	AE
64.1573	-40.3423	CE
39.7444	-18.083	AE
64.1609	-40.3507	CE
39.7427	-18.0835	AE
64.1647	-40.3597	CE
39.741	-18.0839	AE
64.1683	-40.3679	CE
39.7393	-18.0844	AE
64.172	-40.3765	CE
39.7376	-18.0849	AE
64.1757	-40.385	CE
39.7361	-18.0852	AE
64.1795	-40.3935	CE
39.7343	-18.0857	AE
64.1832	-40.4021	CE
39.7326	-18.0862	AE
64.1869	-40.4107	CE
39.7309	-18.0867	AE
64.191	-40.419	CE
39.7292	-18.0871	AE
64.1953	-40.4274	CE
39.7275	-18.0876	AE
64.1997	-40.4358	CE
39.7258	-18.0881	AE
64.2041	-40.4444	CE
39.7243	-18.0885	AE
64.2081	-40.4526	CE
39.7225	-18.0889	AE
64.2123	-40.4611	CE
39.7208	-18.0894	AE
64.2172	-40.4697	CE
39.7191	-18.0898	AE
64.2243	-40.4762	CE
39.7176	-18.0902	AE
64.2306	-40.4819	CE
39.7159	-18.0907	AE
64.2396	-40.4899	CE
39.7141	-18.0912	AE
64.2473	-40.4968	CE
39.7124	-18.0916	AE
64.255	-40.5037	CE
39.7107	-18.0921	AE
64.2626	-40.5105	CE
39.709	-18.0926	AE
64.2685	-40.5175	CE
39.7073	-18.0931	AE
64.2722	-40.5266	CE
39.7058	-18.0935	AE
64.2758	-40.5352	CE
39.704	-18.0939	AE
64.2794	-40.5438	CE
39.7023	-18.0944	AE
64.2829	-40.5524	CE
39.7009	-18.0951	AE
64.2865	-40.5609	CE
39.6993	-18.0959	AE
64.29	-40.5695	CE
39.6977	-18.0968	AE
64.2936	-40.578	CE
39.6962	-18.0975	AE
64.2972	-40.5867	CE
39.6946	-18.0983	AE
64.3007	-40.5952	CE
39.693	-18.0991	AE
64.3043	-40.6039	CE
39.6916	-18.0999	AE
64.3078	-40.6125	CE
39.6901	-18.1007	AE
64.3113	-40.621	CE
39.6885	-18.1016	AE
64.3148	-40.6296	CE
39.6869	-18.1024	AE
64.3183	-40.6382	CE
39.6855	-18.1032	AE
64.3219	-40.6469	CE
39.684	-18.104	AE
64.3254	-40.6554	CE
39.6824	-18.1049	AE
64.329	-40.664	CE
39.681	-18.1056	AE
64.3325	-40.6726	CE
39.6794	-18.1065	AE
64.336	-40.6812	CE
39.678	-18.1073	AE
64.3396	-40.6898	CE
39.6764	-18.1081	AE
64.3432	-40.6984	CE
39.6748	-18.109	AE
64.3468	-40.7069	CE
39.6734	-18.1097	AE
64.3504	-40.7155	CE
39.6718	-18.1106	AE
64.3541	-40.7241	CE
39.6702	-18.1114	AE
64.3577	-40.7326	CE
39.6688	-18.1122	AE
64.3613	-40.7412	CE
39.6672	-18.113	AE
64.3649	-40.7498	CE
39.6657	-18.1139	AE
64.3685	-40.7583	CE
39.6643	-18.1146	AE
64.3721	-40.767	CE
39.6627	-18.1154	AE
64.3757	-40.7755	CE
39.6611	-18.1163	AE
64.3792	-40.7841	CE
39.6597	-18.117	AE
64.3828	-40.7927	CE
39.6581	-18.1179	AE
64.3863	-40.8013	CE
39.6565	-18.1187	AE
64.3899	-40.8098	CE
39.655	-18.1196	AE
64.3934	-40.8185	CE
39.6534	-18.1204	AE
64.397	-40.827	CE
39.6521	-18.1211	AE
64.4005	-40.8356	CE
39.6505	-18.122	AE
64.4041	-40.8442	CE
39.4483	-18.2279	AE
64.4076	-40.8528	CE
39.4468	-18.2287	AE
64.4112	-40.8614	CE
39.4451	-18.2295	AE
64.4148	-40.8699	CE
39.4436	-18.2302	AE
64.4184	-40.8785	CE
39.4421	-18.231	AE
64.422	-40.8872	CE
39.4405	-18.2317	AE
64.4255	-40.8957	CE
39.439	-18.2325	AE
64.4291	-40.9043	CE
39.4373	-18.2333	AE
64.4327	-40.9129	CE
39.4358	-18.234	AE
64.4363	-40.9215	CE
39.4341	-18.2349	AE
64.4399	-40.9301	CE
39.4327	-18.2356	AE
64.4434	-40.9387	CE
39.4312	-18.2363	AE
64.4469	-40.9472	CE
39.4296	-18.2371	AE
64.4505	-40.9559	CE
39.428	-18.2379	AE
64.454	-40.9644	CE
39.4266	-18.2386	AE
64.4575	-40.973	CE
39.4249	-18.2395	AE
64.461	-40.9817	CE
39.4234	-18.2401	AE
64.4646	-40.9903	CE
39.4219	-18.2409	AE
64.4681	-40.9989	CE
39.4202	-18.2417	AE
64.4716	-41.0074	CE
39.4187	-18.2424	AE
64.4751	-41.0159	CE
39.4172	-18.2431	AE
64.4787	-41.0246	CE
39.4156	-18.2439	AE
64.4822	-41.0331	CE
39.4141	-18.2447	AE
64.4859	-41.0418	CE
39.4124	-18.2455	AE
64.4894	-41.0504	CE
39.4109	-18.2462	AE
64.493	-41.0589	CE
39.4094	-18.2469	AE
64.4965	-41.0675	CE
39.4077	-18.2477	AE
64.5001	-41.0761	CE
39.4062	-18.2484	AE
64.5036	-41.0846	CE
39.4047	-18.2492	AE
64.5073	-41.0934	CE
39.4032	-18.2499	AE
64.5108	-41.1019	CE
39.4017	-18.2506	AE
64.5144	-41.1105	CE
39.4	-18.2515	AE
64.5179	-41.1191	CE
39.3984	-18.2522	AE
64.5215	-41.1277	CE
39.3969	-18.2529	AE
64.5251	-41.1363	CE
39.3954	-18.2537	AE
64.5287	-41.1448	CE
39.3937	-18.2545	AE
64.5322	-41.1534	CE
39.3922	-18.2553	AE
64.5358	-41.162	CE
39.3907	-18.256	AE
64.5393	-41.1706	CE
39.3892	-18.2568	AE
64.5429	-41.1792	CE
39.3876	-18.2576	AE
64.5465	-41.1877	CE
39.3861	-18.2584	AE
64.5502	-41.1964	CE
39.3846	-18.2591	AE
64.5538	-41.2049	CE
39.3831	-18.2599	AE
64.5574	-41.2136	CE
39.3814	-18.2607	AE
64.561	-41.2222	CE
39.3799	-18.2614	AE
64.5646	-41.2307	CE
39.3784	-18.2622	AE
64.5682	-41.2393	CE
39.3769	-18.2629	AE
64.5718	-41.2478	CE
39.3753	-18.2637	AE
64.5754	-41.2564	CE
39.3738	-18.2644	AE
64.579	-41.265	CE
39.3723	-18.2652	AE
64.5825	-41.2736	CE
39.3704	-18.2661	AE
64.5861	-41.2821	CE
39.3686	-18.2672	AE
64.5897	-41.2907	CE
39.367	-18.2682	AE
64.5933	-41.2993	CE
39.367	-18.2682	AE
64.5969	-41.3079	CE
39.3563	-18.2966	AE
39.3553	-18.3007	AE
39.3487	-18.309	AE
39.3472	-18.3098	AE
39.3457	-18.3106	AE
39.344	-18.3112	AE
39.3424	-18.3117	AE
39.3407	-18.3121	AE
39.339	-18.3126	AE
39.3374	-18.313	AE
39.3357	-18.3134	AE
39.3341	-18.3139	AE
39.3323	-18.3144	AE
39.3306	-18.3148	AE
39.329	-18.3153	AE
39.3274	-18.3157	AE
39.3256	-18.3162	AE
39.3239	-18.3167	AE
39.3223	-18.3172	AE
39.3206	-18.3176	AE
39.319	-18.3181	AE
39.3172	-18.3186	AE
39.3155	-18.3191	AE
39.3138	-18.3196	AE
39.3122	-18.32	AE
39.3105	-18.3205	AE
39.3089	-18.321	AE
39.3072	-18.3215	AE
39.3054	-18.322	AE
39.3038	-18.3225	AE
39.3022	-18.3229	AE
64.7156	-41.5913	CE
39.3005	-18.3234	AE
64.7192	-41.5998	CE
39.2988	-18.3238	AE
64.7229	-41.6084	CE
39.297	-18.3243	AE
64.7265	-41.617	CE
39.2954	-18.3248	AE
64.7302	-41.6256	CE
39.2937	-18.3252	AE
64.7337	-41.634	CE
39.2921	-18.3257	AE
64.7374	-41.6427	CE
39.2903	-18.3262	AE
64.741	-41.6514	CE
39.2886	-18.3266	AE
64.7447	-41.6599	CE
39.2869	-18.327	AE
64.7483	-41.6685	CE
39.2853	-18.3274	AE
64.7519	-41.6771	CE
39.2836	-18.3278	AE
64.7556	-41.6857	CE
39.282	-18.3283	AE
64.7592	-41.6942	CE
39.2803	-18.3287	AE
64.7628	-41.7028	CE
39.2785	-18.3292	AE
64.7664	-41.7114	CE
39.2768	-18.3297	AE
64.77	-41.72	CE
39.2752	-18.3301	AE
64.7736	-41.7286	CE
39.2736	-18.3305	AE
64.7772	-41.7372	CE
39.2719	-18.331	AE
64.7808	-41.7457	CE
39.2701	-18.3316	AE
64.7844	-41.7544	CE
39.2685	-18.332	AE
64.788	-41.763	CE
39.2668	-18.3325	AE
64.7915	-41.7715	CE
39.2652	-18.333	AE
64.7952	-41.7802	CE
39.2635	-18.3334	AE
64.7987	-41.7887	CE
39.2619	-18.3339	AE
64.8024	-41.7972	CE
39.2601	-18.3344	AE
64.8061	-41.8059	CE
39.2584	-18.3349	AE
64.8097	-41.8145	CE
39.2568	-18.3353	AE
64.8134	-41.823	CE
39.2551	-18.3358	AE
64.817	-41.8316	CE
39.2533	-18.3363	AE
64.8207	-41.8402	CE
39.2517	-18.3367	AE
64.8244	-41.8488	CE
39.2501	-18.3372	AE
64.8279	-41.8571	CE
39.2484	-18.3377	AE
64.8317	-41.8659	CE
39.2468	-18.3381	AE
64.8353	-41.8745	CE
39.2451	-18.3386	AE
64.8389	-41.8831	CE
39.2433	-18.3391	AE
64.8426	-41.8917	CE
39.2417	-18.3396	AE
64.8462	-41.9002	CE
39.24	-18.3401	AE
64.8498	-41.9089	CE
39.2384	-18.3405	AE
64.8535	-41.9175	CE
39.2366	-18.341	AE
64.8571	-41.926	CE
39.235	-18.3414	AE
64.8608	-41.9347	CE
39.2333	-18.3419	AE
64.8644	-41.9432	CE
39.2317	-18.3423	AE
64.868	-41.9517	CE
39.2298	-18.3428	AE
64.8717	-41.9603	CE
39.2282	-18.3433	AE
64.8753	-41.9689	CE
39.2265	-18.3437	AE
64.879	-41.9775	CE
39.2248	-18.3442	AE
64.8826	-41.986	CE
39.2232	-18.3446	AE
64.8863	-41.9946	CE
39.2215	-18.345	AE
64.89	-42.0033	CE
39.2198	-18.3455	AE
64.8936	-42.0118	CE
39.218	-18.3459	AE
64.8973	-42.0203	CE
39.2164	-18.3463	AE
64.9011	-42.029	CE
39.2147	-18.3466	AE
64.9047	-42.0375	CE
39.213	-18.347	AE
64.9084	-42.046	CE
39.2112	-18.3474	AE
64.9121	-42.0546	CE
39.2095	-18.3478	AE
64.9158	-42.0632	CE
39.2079	-18.3482	AE
64.9196	-42.0718	CE
39.2061	-18.3485	AE
64.9233	-42.0803	CE
39.2044	-18.3488	AE
64.9269	-42.0889	CE
39.2028	-18.3492	AE
64.9305	-42.0975	CE
39.2011	-18.3495	AE
64.9342	-42.1061	CE
39.1993	-18.3498	AE
64.9378	-42.1147	CE
39.1977	-18.3501	AE
64.9414	-42.1232	CE
39.196	-18.3505	AE
64.9451	-42.1319	CE
39.1942	-18.3508	AE
64.9487	-42.1404	CE
39.1926	-18.3511	AE
64.9523	-42.149	CE
39.1907	-18.3515	AE
64.956	-42.1577	CE
39.1891	-18.3518	AE
64.9596	-42.1661	CE
39.1874	-18.3522	AE
64.9633	-42.1748	CE
39.1856	-18.3525	AE
64.967	-42.1834	CE
39.184	-18.3529	AE
64.9707	-42.1919	CE
39.1823	-18.3532	AE
64.9744	-42.2005	CE
39.1805	-18.3535	AE
64.978	-42.2091	CE
39.1788	-18.3539	AE
64.9817	-42.2177	CE
39.1771	-18.3542	AE
64.9854	-42.2263	CE
39.1755	-18.3545	AE
64.989	-42.2348	CE
39.1736	-18.3549	AE
64.9927	-42.2434	CE
39.172	-18.3552	AE
64.9964	-42.252	CE
39.1703	-18.3556	AE
65	-42.2606	CE
39.1686	-18.3559	AE
65.0037	-42.2692	CE
39.167	-18.3566	AE
65.0073	-42.2778	CE
39.1655	-18.3573	AE
65.0109	-42.2863	CE
39.1642	-18.3582	AE
65.0146	-42.2949	CE
39.1627	-18.3588	AE
65.0182	-42.3035	CE
39.1611	-18.3594	AE
65.0219	-42.3122	CE
65.0255	-42.3207	CE
65.0291	-42.3292	CE
65.0328	-42.3378	CE
65.0364	-42.3464	CE
65.9709	-44.5009	AE
65.9747	-44.5095	AE
65.9785	-44.5181	AE
65.9823	-44.5267	AE
65.9861	-44.5353	AE
65.9899	-44.5439	AE
65.9936	-44.5524	AE
65.9974	-44.561	AE
66.0012	-44.5696	AE
66.005	-44.5782	AE
66.0088	-44.5868	AE
66.0126	-44.5954	AE
66.0164	-44.604	AE
66.0201	-44.6125	AE
66.024	-44.6211	AE
66.0277	-44.6296	AE
66.0316	-44.6383	AE
66.0354	-44.6468	AE
66.0392	-44.6554	AE
66.043	-44.664	AE
66.0468	-44.6725	AE
66.0506	-44.6812	AE
66.0544	-44.6897	AE
66.0582	-44.6983	AE
66.062	-44.7068	AE
66.0658	-44.7154	AE
66.0696	-44.724	AE
66.0734	-44.7326	AE
66.0772	-44.7413	AE
66.081	-44.7498	AE
66.0848	-44.7583	AE
66.0886	-44.7669	AE
66.0924	-44.7755	AE
66.0962	-44.7841	AE
66.1	-44.7927	AE
66.1038	-44.8013	AE
66.1077	-44.8099	AE
66.1115	-44.8185	AE
66.1153	-44.8271	AE
66.1191	-44.8357	AE
66.123	-44.8442	AE
66.1268	-44.8528	AE
66.1306	-44.8614	AE
66.1344	-44.87	AE
66.1382	-44.8785	AE
66.1421	-44.8872	AE
66.1458	-44.8958	AE
66.1496	-44.9044	AE
66.1534	-44.913	AE
66.1572	-44.9215	AE
66.161	-44.9301	AE
66.1647	-44.9387	AE
66.1685	-44.9473	AE
66.1723	-44.9559	AE
66.1762	-44.9646	AE
66.18	-44.9731	AE
66.1839	-44.9816	AE
66.1877	-44.9902	AE
66.1916	-44.9988	AE
66.1955	-45.0074	AE
66.1994	-45.0159	AE
66.2032	-45.0245	AE
66.2071	-45.0331	AE
66.211	-45.0416	AE
66.2148	-45.0502	AE
66.2187	-45.0588	AE
66.2225	-45.0674	AE
66.2264	-45.076	AE
66.2302	-45.0846	AE
66.234	-45.0931	AE
66.2378	-45.1017	AE
66.2416	-45.1103	AE
66.2454	-45.1189	AE
66.2492	-45.1275	AE
66.253	-45.1361	AE
-20.8121	40.8518	AE
-20.8206	40.8456	AE
143.949	-44.9679	CE
143.96	-44.9635	CE
143.971	-44.959	CE
143.982	-44.9546	CE
143.993	-44.9501	CE
144.004	-44.9455	CE
-20.829	40.8391	AE
144.015	-44.941	CE
144.026	-44.9366	CE
144.037	-44.9322	CE
144.048	-44.9278	CE
144.059	-44.9232	CE
144.07	-44.9187	CE
144.081	-44.9144	CE
144.092	-44.9098	CE
144.103	-44.9054	CE
144.114	-44.901	CE
-20.8374	40.8327	AE
144.125	-44.8965	CE
144.136	-44.8921	CE
144.148	-44.8876	CE
144.159	-44.8831	CE
144.17	-44.8786	CE
144.181	-44.8743	CE
144.192	-44.8697	CE
144.203	-44.8653	CE
144.214	-44.8608	CE
144.225	-44.8563	CE
-20.8469	40.8254	AE
144.236	-44.8519	CE
144.247	-44.8475	CE
144.258	-44.843	CE
144.269	-44.8385	CE
144.28	-44.834	CE
144.291	-44.8296	CE
144.302	-44.8251	CE
144.313	-44.8206	CE
144.324	-44.8163	CE
144.335	-44.8119	CE
-20.8533	40.8206	AE
144.346	-44.8073	CE
144.357	-44.8029	CE
144.368	-44.7984	CE
144.379	-44.794	CE
144.39	-44.7895	CE
144.401	-44.785	CE
144.412	-44.7807	CE
144.423	-44.7762	CE
144.434	-44.7716	CE
144.445	-44.7672	CE
-20.8624	40.8135	AE
144.456	-44.7628	CE
144.467	-44.7584	CE
144.478	-44.7539	CE
144.489	-44.7495	CE
144.5	-44.745	CE
144.511	-44.7406	CE
144.522	-44.7362	CE
144.533	-44.7317	CE
144.544	-44.7272	CE
144.555	-44.7228	CE
144.566	-44.7184	CE
144.577	-44.7139	CE
144.588	-44.7094	CE
144.599	-44.7049	CE
144.61	-44.7004	CE
144.621	-44.696	CE
144.632	-44.6915	CE
144.643	-44.6871	CE
144.654	-44.6827	CE
144.665	-44.6782	CE
144.676	-44.6738	CE
144.687	-44.6694	CE
144.698	-44.6649	CE
144.707	-44.6613	CE
144.72	-44.656	CE
144.731	-44.6516	CE
144.742	-44.6472	CE
144.753	-44.6427	CE
144.764	-44.6382	CE
144.775	-44.6338	CE
144.786	-44.6292	CE
144.797	-44.6248	CE
144.808	-44.6203	CE
144.819	-44.6159	CE
144.829	-44.6113	CE
144.84	-44.6069	CE
144.851	-44.6025	CE
144.862	-44.598	CE
144.873	-44.5935	CE
144.884	-44.589	CE
144.895	-44.5845	CE
144.906	-44.58	CE
144.917	-44.5756	CE
144.928	-44.5712	CE
144.939	-44.5667	CE
144.95	-44.5622	CE
144.961	-44.5577	CE
144.972	-44.5533	CE
144.983	-44.5488	CE
144.994	-44.5444	CE
145.005	-44.54	CE
145.016	-44.5355	CE
145.027	-44.5309	CE
145.038	-44.5265	CE
145.049	-44.5221	CE
145.06	-44.5176	CE
145.07	-44.5131	CE
145.081	-44.5086	CE
145.092	-44.5042	CE
145.103	-44.4997	CE
145.114	-44.4953	CE
145.125	-44.4908	CE
-21.1917	40.5678	AE
-21.2003	40.5615	AE
-21.2088	40.5553	AE
-21.2181	40.5486	AE
-21.2249	40.5439	AE
-21.2347	40.5369	AE
-21.2436	40.5308	AE
-21.2523	40.5247	AE
-21.2608	40.5186	AE
-21.2694	40.5125	AE
-21.2781	40.5063	AE
-21.2871	40.4997	AE
-21.2948	40.4942	AE
-21.3038	40.4878	AE
-21.3124	40.4817	AE
-21.3211	40.4755	AE
-21.3297	40.4693	AE
-21.3383	40.4632	AE
-21.3471	40.457	AE
-21.3556	40.4509	AE
-21.3651	40.444	AE
-29.0385	24.2699	CE
-29.0368	24.2527	CE
-29.0348	24.2361	CE
-29.0329	24.2193	CE
-29.0313	24.203	CE
-29.0288	24.186	CE
-29.0265	24.1697	CE
-29.0242	24.1531	CE
-29.0219	24.1363	CE
-29.0201	24.1206	CE
-29.0185	24.1031	CE
-29.0173	24.0864	CE
-29.0175	24.0695	CE
-29.0179	24.0528	CE
-29.0187	24.0362	CE
-29.0195	24.0196	CE
-29.0199	24.003	CE
-29.0198	23.9862	CE
-29.0183	23.9696	CE
-29.0166	23.953	CE
-29.0146	23.9366	CE
-29.0127	23.9201	CE
-29.0108	23.9034	CE
-29.0092	23.887	CE
-29.0077	23.8703	CE
-29.0068	23.8537	CE
-29.007	23.8371	CE
-29.007	23.8205	CE
-29.0072	23.8037	CE
-29.0073	23.7869	CE
-29.0072	23.7701	CE
-29.0072	23.7535	CE
-29.0075	23.7367	CE
-29.0075	23.7202	CE
-29.0077	23.7035	CE
-29.008	23.6868	CE
-29.0083	23.6701	CE
-29.0084	23.6533	CE
-29.0086	23.6374	CE
-29.0087	23.6201	CE
-29.0085	23.6034	CE
-29.007	23.587	CE
-21.7528	40.1565	CE
-29.0056	23.5704	CE
-21.7614	40.1504	CE
-29.0038	23.5537	CE
-21.7699	40.1444	CE
-29.002	23.5372	CE
-21.7785	40.1381	CE
-29.0004	23.5205	CE
-21.7868	40.132	CE
-28.9989	23.5037	CE
-21.7954	40.1259	CE
-28.9971	23.487	CE
-21.804	40.1198	CE
-28.9956	23.4704	CE
-21.8136	40.113	CE
-28.9939	23.4538	CE
-21.8211	40.1078	CE
-28.992	23.4371	CE
-21.8303	40.1016	CE
-28.9904	23.4203	CE
-21.8391	40.0957	CE
-28.9886	23.4038	CE
-21.8479	40.0898	CE
-28.9867	23.3873	CE
-21.8567	40.0837	CE
-21.8656	40.0778	CE
-21.8742	40.0718	CE
-21.884	40.0648	CE
-21.8908	40.06	CE
-21.9001	40.0533	CE
-21.9087	40.0472	CE
-21.9177	40.0407	CE
-21.9277	40.0467	CE
-21.937	40.0393	CE
-21.9447	40.0328	CE
-21.9526	40.0261	CE
-21.9609	40.0195	CE
-21.969	40.0132	CE
-21.9772	40.0067	CE
-21.9857	40.0001	CE
-21.9934	39.9942	CE
-22.0021	39.9875	CE
-22.0104	39.9812	CE
-22.0186	39.9748	CE
-22.0266	39.9684	CE
-22.0346	39.9616	CE
-22.0426	39.9552	CE
-22.0509	39.9484	CE
-22.0587	39.9422	CE
-22.0669	39.9357	CE
-22.0752	39.9292	CE
-22.0834	39.9228	CE
-22.0916	39.9165	CE
-22.0999	39.9101	CE
-22.1081	39.9038	CE
-22.1163	39.8974	CE
-27.0508	16.1722	CE
-27.0664	16.1654	CE
-27.0821	16.1585	CE
-22.3913	39.6891	CE
-22.3998	39.683	CE
-22.4085	39.6769	CE
-22.4182	39.6698	CE
-22.4245	39.6653	CE
-22.434	39.6584	CE
-22.4423	39.6522	CE
-22.4508	39.646	CE
-27.0978	16.1519	CE
-22.4593	39.6399	CE
-22.4677	39.6338	CE
-22.4764	39.6276	CE
-22.485	39.6217	CE
-22.4943	39.6149	CE
-22.5008	39.6103	CE
-22.5107	39.6032	CE
-22.5191	39.5972	CE
-22.5277	39.5909	CE
-22.5362	39.5846	CE
-27.1135	16.1452	CE
-22.5865	39.5472	CE
-22.5948	39.541	CE
-22.6029	39.5347	CE
-22.6114	39.5285	CE
-22.6198	39.5223	CE
-22.6281	39.5158	CE
-22.6372	39.5087	CE
-22.644	39.5035	CE
-22.6529	39.4968	CE
-22.6615	39.4906	CE
-27.1292	16.1383	CE
-22.6697	39.4843	CE
-22.6778	39.4781	CE
-22.6862	39.4716	CE
-22.6943	39.4652	CE
-22.7023	39.4589	CE
-22.7115	39.4519	CE
-22.7176	39.4472	CE
-22.7273	39.44	CE
-22.7442	39.4275	CE
-22.7525	39.4212	CE
-27.1448	16.1317	CE
-22.7609	39.4151	CE
-22.7691	39.4087	CE
-22.7774	39.4023	CE
-22.7857	39.3959	CE
-22.7936	39.3896	CE
-22.8018	39.383	CE
-22.81	39.3767	CE
-22.8183	39.3704	CE
-22.8266	39.3641	CE
-22.835	39.3578	CE
-27.1607	16.1254	CE
-22.8432	39.3515	CE
-22.8526	39.3445	CE
-22.8593	39.3395	CE
-22.8683	39.3328	CE
-22.8766	39.3265	CE
-22.8849	39.3201	CE
-22.8932	39.3139	CE
-22.9015	39.3076	CE
-22.9098	39.3013	CE
-22.9181	39.2951	CE
-27.1763	16.1185	CE
-22.9272	39.288	CE
-22.9334	39.2833	CE
-22.943	39.2761	CE
-22.9513	39.2698	CE
-22.9594	39.2635	CE
-22.9677	39.2572	CE
-22.9761	39.2509	CE
-22.9844	39.2445	CE
-22.9925	39.2382	CE
-23.0012	39.2315	CE
-27.192	16.1123	CE
-23.008	39.2263	CE
-23.0173	39.2194	CE
-23.0257	39.2132	CE
-23.0342	39.207	CE
-23.0425	39.2096	CE
-23.0524	39.2016	CE
-23.0606	39.195	CE
-23.0686	39.1884	CE
-23.0766	39.1819	CE
-23.0846	39.1754	CE
-27.2075	16.1052	CE
-23.0927	39.1689	CE
-23.1007	39.1625	CE
-23.1089	39.1559	CE
-23.1164	39.1499	CE
-23.1247	39.143	CE
-23.1326	39.1365	CE
-23.1407	39.1301	CE
-23.1487	39.1236	CE
-23.1568	39.117	CE
-23.1649	39.1106	CE
-27.2231	16.0984	CE
-23.1731	39.1042	CE
-23.1812	39.0976	CE
-23.1889	39.0916	CE
-23.1974	39.085	CE
-23.2058	39.0788	CE
-23.214	39.0725	CE
-23.2219	39.0659	CE
-23.2298	39.0593	AE
-23.2377	39.0527	AE
-23.2456	39.0462	AE
-27.239	16.0924	CE
-23.2538	39.0396	AE
-23.2616	39.0337	AE
-23.2703	39.0271	AE
-23.2784	39.0209	AE
-23.2867	39.0145	AE
-23.2948	39.0082	AE
-23.303	39.0018	AE
-23.3112	38.9954	AE
-23.3199	38.9887	AE
-23.3272	38.983	AE
-27.255	16.0865	CE
-23.3356	38.9764	AE
-23.3439	38.97	AE
-23.3521	38.9638	AE
-23.3605	38.9574	AE
-23.3686	38.951	AE
-23.3766	38.9447	AE
-23.3848	38.9383	AE
-23.3941	38.931	AE
49.8266	-27.2845	CE
49.8186	-27.29	CE
49.8105	-27.2953	CE
49.8026	-27.3008	CE
49.7946	-27.3064	CE
49.7867	-27.312	CE
49.7789	-27.3177	CE
49.7711	-27.3233	CE
49.763	-27.3288	CE
-23.4001	38.9264	AE
49.755	-27.3342	CE
49.7468	-27.3396	CE
49.739	-27.3453	CE
49.7311	-27.351	CE
49.7234	-27.3566	CE
49.7152	-27.3621	CE
49.7069	-27.3675	CE
49.6991	-27.3728	CE
49.6914	-27.3788	CE
49.6834	-27.3842	CE
-23.4095	38.9194	AE
49.6752	-27.3898	CE
49.6674	-27.3952	CE
49.6592	-27.4006	CE
49.6513	-27.4065	CE
49.6437	-27.4119	CE
49.6355	-27.4176	CE
49.6277	-27.423	CE
49.6195	-27.4284	CE
49.6113	-27.434	CE
49.6034	-27.4396	CE
-27.271	16.0803	CE
-23.4179	38.9133	AE
49.5955	-27.4451	CE
49.5877	-27.4507	CE
49.5796	-27.4564	CE
49.5716	-27.4619	CE
49.5636	-27.4675	CE
49.5557	-27.473	CE
49.5479	-27.4785	CE
49.5399	-27.4841	CE
49.5318	-27.4897	CE
49.5239	-27.4951	CE
-23.4265	38.9071	AE
49.5158	-27.5008	CE
49.508	-27.5064	CE
49.5	-27.5118	CE
49.4922	-27.5178	CE
49.4844	-27.5233	CE
49.4763	-27.5287	CE
49.4684	-27.5344	CE
49.4604	-27.5401	CE
49.4523	-27.5453	CE
49.4442	-27.5508	CE
-23.4349	38.9011	AE
49.4364	-27.5564	CE
49.4287	-27.5622	CE
49.4204	-27.5675	CE
49.4122	-27.5731	CE
49.4043	-27.5784	CE
49.3965	-27.5843	CE
49.3885	-27.5901	CE
49.3807	-27.5955	CE
49.3724	-27.6008	CE
49.3643	-27.6062	CE
-23.4434	38.895	AE
49.3564	-27.6118	CE
49.3484	-27.6175	CE
49.3404	-27.6229	CE
49.3325	-27.6286	CE
49.3246	-27.6341	CE
49.3167	-27.6397	CE
49.3087	-27.6454	CE
49.3008	-27.6509	CE
49.2927	-27.6563	CE
49.2847	-27.6619	CE
-23.452	38.8888	AE
49.2766	-27.6674	CE
49.2684	-27.6729	CE
49.2606	-27.6785	CE
49.2528	-27.6841	CE
49.2447	-27.6898	CE
49.237	-27.6953	CE
49.2291	-27.7009	CE
49.2208	-27.7062	CE
49.2127	-27.7118	CE
49.2045	-27.7173	CE
-23.4603	38.8827	AE
49.1968	-27.7228	CE
49.1887	-27.7284	CE
49.1806	-27.734	CE
49.1726	-27.7396	CE
49.1648	-27.745	CE
49.1568	-27.7506	CE
49.1488	-27.7562	CE
49.1408	-27.7617	CE
49.1327	-27.7674	CE
49.1247	-27.7728	CE
-23.4693	38.8761	AE
49.1169	-27.7783	CE
49.1086	-27.7839	CE
49.1006	-27.7893	CE
49.0927	-27.7949	CE
49.0849	-27.8006	CE
49.0768	-27.8063	CE
49.0689	-27.8119	CE
49.0608	-27.8173	CE
49.0528	-27.8228	CE
49.0447	-27.8283	CE
-23.4761	38.871	AE
49.0368	-27.8339	CE
49.0287	-27.8394	CE
49.0207	-27.8449	CE
49.0126	-27.8504	CE
49.0046	-27.856	CE
48.9967	-27.8616	CE
48.9887	-27.867	CE
48.9808	-27.8728	CE
48.973	-27.8785	CE
48.9647	-27.8841	CE
-23.4852	38.8642	AE
48.9567	-27.8893	CE
48.9489	-27.8949	CE
48.9407	-27.9007	CE
48.9328	-27.9062	CE
48.9249	-27.9118	CE
48.9166	-27.917	CE
48.9085	-27.9224	CE
48.9005	-27.9282	CE
48.8925	-27.9337	CE
48.8844	-27.9391	CE
-23.4936	38.8579	AE
48.8765	-27.9447	CE
48.8685	-27.9503	CE
48.8606	-27.9558	CE
48.8525	-27.9614	CE
48.8448	-27.9672	CE
48.8368	-27.9728	CE
48.8286	-27.9782	CE
48.8205	-27.9837	CE
48.8125	-27.9891	CE
48.8044	-27.9947	CE
-27.2869	16.0742	CE
-23.5021	38.8517	AE
48.7963	-28.0002	CE
48.7886	-28.006	CE
48.7809	-28.0116	CE
48.7723	-28.0167	CE
48.636	-28.111	CE
48.612	-28.1279	CE
48.5237	-28.1889	CE
48.5157	-28.1943	CE
48.5075	-28.1999	CE
48.4998	-28.2056	CE
-23.5104	38.8454	AE
48.4919	-28.2112	CE
48.4838	-28.2168	CE
48.4757	-28.2223	CE
48.4676	-28.2277	CE
48.4594	-28.2332	CE
48.4515	-28.2388	CE
48.4435	-28.2444	CE
48.4357	-28.25	CE
48.4274	-28.2558	CE
48.4196	-28.2612	CE
-23.5186	38.8392	AE
48.4116	-28.2668	CE
-23.5269	38.8329	AE
-23.5352	38.8265	AE
-23.5434	38.8203	AE
-23.5517	38.8141	AE
-23.5603	38.808	AE
-23.5689	38.8019	AE
-23.5774	38.796	AE
-27.3028	16.0679	CE
-23.5946	38.7839	AE
-23.6032	38.7779	AE
-23.6124	38.7713	AE
-23.6197	38.7662	AE
-23.6286	38.7599	AE
-23.6374	38.7539	AE
-23.6459	38.7479	AE
-23.6543	38.7417	AE
-23.6626	38.7355	AE
-23.6709	38.7293	AE
-27.3186	16.0614	CE
-23.6793	38.723	AE
-23.689	38.7159	AE
-27.3344	16.0552	CE
-23.9815	38.5003	AE
-23.9879	38.496	AE
-23.9978	38.4892	AE
-24.0063	38.4833	AE
-24.0148	38.4773	AE
-24.0231	38.4712	AE
-24.0315	38.4649	AE
-24.0398	38.4588	AE
-24.0484	38.4526	AE
-27.3504	16.0489	CE
-24.0571	38.4465	AE
-24.0649	38.441	AE
-24.074	38.4347	AE
-24.0825	38.4288	AE
-24.0911	38.4228	AE
-24.0998	38.4168	AE
-24.1083	38.4108	AE
-24.1168	38.4047	AE
-24.1256	38.3983	AE
-24.1332	38.3927	AE
-27.3662	16.0425	CE
-24.1417	38.3863	AE
-24.1502	38.3802	AE
-24.1587	38.3741	AE
-24.167	38.368	AE
-24.1754	38.3618	AE
-24.1838	38.3557	AE
164.005	-39.2459	AE
163.994	-39.2476	AE
163.983	-39.2493	AE
163.971	-39.251	AE
163.96	-39.2526	AE
163.948	-39.2543	AE
163.937	-39.256	AE
-24.192	38.3495	AE
163.926	-39.2577	AE
163.914	-39.2594	AE
163.903	-39.2611	AE
163.891	-39.2628	AE
163.88	-39.2645	AE
163.869	-39.2661	AE
163.857	-39.2678	AE
163.846	-39.2695	AE
163.834	-39.2712	AE
163.823	-39.2729	AE
-24.2017	38.3424	AE
163.811	-39.2746	AE
163.8	-39.2763	AE
163.789	-39.278	AE
163.777	-39.2796	AE
163.766	-39.2813	AE
163.754	-39.283	AE
163.743	-39.2847	AE
163.732	-39.2864	AE
163.721	-39.288	AE
163.709	-39.2898	AE
-24.208	38.3378	AE
163.697	-39.2915	AE
163.686	-39.2932	AE
163.675	-39.2948	AE
163.663	-39.2965	AE
163.65	-39.2985	AE
163.64	-39.3003	AE
163.629	-39.3027	AE
163.617	-39.3054	AE
163.607	-39.3083	AE
163.597	-39.311	AE
-24.2172	38.331	AE
163.585	-39.3137	AE
163.574	-39.3161	AE
163.563	-39.3185	AE
163.552	-39.3206	AE
163.54	-39.3223	AE
163.528	-39.3235	AE
163.517	-39.3245	AE
163.506	-39.3251	AE
163.494	-39.3262	AE
163.482	-39.3272	AE
-27.3819	16.0358	CE
-24.2254	38.3248	AE
163.472	-39.3256	AE
163.461	-39.3278	AE
163.45	-39.3297	AE
163.427	-39.3336	AE
163.404	-39.3374	AE
163.313	-39.3528	AE
163.301	-39.3547	AE
163.29	-39.3567	AE
163.278	-39.3586	AE
163.267	-39.3605	AE
-24.2337	38.3188	AE
163.256	-39.3624	AE
163.244	-39.3644	AE
163.233	-39.3663	AE
163.221	-39.3682	AE
163.21	-39.3701	AE
163.199	-39.372	AE
163.187	-39.374	AE
163.176	-39.3759	AE
163.164	-39.3778	AE
163.153	-39.3797	AE
-24.242	38.3124	AE
163.142	-39.3817	AE
163.13	-39.3836	AE
163.119	-39.3855	AE
163.107	-39.3874	AE
163.096	-39.3893	AE
163.085	-39.3913	AE
163.073	-39.3932	AE
163.062	-39.3951	AE
163.051	-39.397	AE
163.039	-39.399	AE
-24.2501	38.306	AE
163.028	-39.4009	AE
163.016	-39.4028	AE
163.005	-39.4047	AE
162.993	-39.4067	AE
162.982	-39.4086	AE
162.971	-39.4105	AE
162.96	-39.4124	AE
162.948	-39.4144	AE
162.937	-39.4163	AE
162.925	-39.4182	AE
-24.2582	38.2996	AE
162.914	-39.4201	AE
162.902	-39.422	AE
162.891	-39.424	AE
162.88	-39.4259	AE
162.868	-39.4278	AE
162.857	-39.4298	AE
162.845	-39.4317	AE
162.834	-39.4336	AE
162.823	-39.4355	AE
162.811	-39.4374	AE
-24.2663	38.2933	AE
162.8	-39.4393	AE
162.788	-39.4413	AE
162.777	-39.4432	AE
162.766	-39.4451	AE
162.754	-39.447	AE
162.743	-39.4489	AE
162.731	-39.4509	AE
162.72	-39.4528	AE
162.709	-39.4547	AE
162.697	-39.4566	AE
-24.2756	38.2862	AE
162.686	-39.4586	AE
162.674	-39.4605	AE
162.663	-39.4624	AE
162.652	-39.4643	AE
162.64	-39.4663	AE
162.629	-39.4682	AE
162.617	-39.4701	AE
162.606	-39.472	AE
162.595	-39.474	AE
162.583	-39.4759	AE
-24.2818	38.2817	AE
162.572	-39.4778	AE
162.561	-39.4797	AE
162.549	-39.4816	AE
162.538	-39.4836	AE
162.526	-39.4855	AE
162.515	-39.4874	AE
162.503	-39.4894	AE
162.492	-39.4912	AE
162.481	-39.4932	AE
162.469	-39.4951	AE
162.458	-39.4971	AE
162.446	-39.499	AE
162.435	-39.5009	AE
162.424	-39.5028	AE
162.412	-39.5047	AE
162.401	-39.5067	AE
162.39	-39.5085	AE
162.378	-39.5105	AE
162.367	-39.5124	AE
162.355	-39.5144	AE
-24.2996	38.2687	AE
162.344	-39.5162	AE
162.333	-39.5182	AE
162.321	-39.5201	AE
162.31	-39.522	AE
162.299	-39.5239	AE
162.287	-39.5259	AE
162.275	-39.5278	AE
162.264	-39.5297	AE
162.253	-39.5317	AE
162.241	-39.5335	AE
-27.3976	16.0292	CE
-24.308	38.2625	AE
162.23	-39.5355	AE
162.219	-39.5374	AE
162.207	-39.5393	AE
162.196	-39.5412	AE
162.184	-39.5432	AE
162.173	-39.5451	AE
162.161	-39.547	AE
162.15	-39.5489	AE
162.139	-39.5509	AE
162.127	-39.5528	AE
-24.3163	38.2564	AE
162.116	-39.5547	AE
-24.3246	38.2503	AE
-24.3331	38.2439	AE
-24.3413	38.2379	AE
-24.3505	38.2313	AE
-24.3569	38.2268	AE
-24.3668	38.2197	AE
-24.3754	38.2138	AE
-24.3841	38.2079	AE
-27.4134	16.0227	CE
-24.3925	38.2021	AE
-24.401	38.1959	AE
-24.4092	38.1897	AE
-24.4173	38.1832	AE
-24.4254	38.1769	AE
-24.4334	38.1705	AE
-24.4414	38.1641	AE
-24.4495	38.1577	AE
-24.4574	38.1513	AE
-24.4656	38.1449	AE
-27.4292	16.0162	CE
-24.4734	38.1385	AE
-24.4814	38.1321	AE
-24.4907	38.1248	AE
-24.497	38.12	AE
-24.506	38.1132	AE
-27.4449	16.0096	CE
-27.4608	16.0034	CE
-27.4766	15.997	CE
-27.4925	15.9905	CE
-27.5083	15.9842	CE
-27.5242	15.9779	CE
-27.5401	15.9716	CE
-27.5561	15.9655	CE
-27.5718	15.9591	CE
149.657	-42.6174	CE
149.648	-42.624	CE
149.642	-42.6314	CE
149.637	-42.6396	CE
149.633	-42.6475	CE
149.628	-42.6557	CE
-27.5877	15.9526	CE
-27.6036	15.9465	CE
-27.6197	15.9404	CE
-15.4739	43.7528	AE
-27.6358	15.9347	CE
-15.4831	43.7468	AE
-27.6514	15.928	CE
-15.4922	43.7407	AE
-27.6671	15.9217	CE
-15.5015	43.7346	AE
-27.6825	15.9149	CE
-15.5105	43.7285	AE
-27.6982	15.9083	CE
-15.5196	43.7224	AE
-27.7138	15.9017	CE
-15.5288	43.7163	AE
-27.7298	15.8957	CE
-15.5379	43.7103	AE
-27.7456	15.8896	CE
-15.5471	43.7041	AE
-27.7616	15.8834	CE
-15.5562	43.6981	AE
-27.7775	15.8772	CE
-15.5656	43.6921	AE
-27.7934	15.8712	CE
-15.5748	43.6862	AE
-27.8096	15.8656	CE
154.047	-43.0971	AE
154.035	-43.0979	AE
154.022	-43.0988	AE
154.01	-43.0998	AE
153.998	-43.1009	AE
153.986	-43.102	AE
153.973	-43.1032	AE
153.961	-43.104	AE
153.949	-43.1048	AE
153.937	-43.1057	AE
153.924	-43.1065	AE
153.912	-43.1078	AE
153.9	-43.1092	AE
153.888	-43.1107	AE
153.876	-43.1123	AE
153.864	-43.114	AE
153.852	-43.1156	AE
153.839	-43.1173	AE
153.827	-43.1189	AE
153.815	-43.1204	AE
153.803	-43.1215	AE
153.791	-43.1226	AE
153.778	-43.1239	AE
153.766	-43.1251	AE
153.754	-43.1266	AE
153.742	-43.1281	AE
153.73	-43.1296	AE
153.718	-43.1312	AE
153.705	-43.1328	AE
153.693	-43.1341	AE
153.681	-43.1354	AE
-15.5843	43.6804	AE
-27.8258	15.8603	CE
153.669	-43.1365	AE
153.657	-43.1375	AE
153.644	-43.1387	AE
153.632	-43.1402	AE
153.62	-43.1416	AE
153.608	-43.1429	AE
153.596	-43.1443	AE
153.583	-43.1456	AE
153.571	-43.1471	AE
153.559	-43.1486	AE
153.547	-43.1502	AE
153.535	-43.1516	AE
153.523	-43.1529	AE
153.51	-43.154	AE
153.498	-43.1552	AE
153.486	-43.1564	AE
153.474	-43.1577	AE
153.462	-43.1588	AE
153.449	-43.1602	AE
153.437	-43.1616	AE
153.425	-43.1631	AE
153.413	-43.1646	AE
153.401	-43.166	AE
153.389	-43.1677	AE
153.376	-43.1692	AE
153.364	-43.1707	AE
153.352	-43.1723	AE
153.34	-43.1739	AE
153.328	-43.1756	AE
153.316	-43.1772	AE
153.304	-43.1789	AE
153.291	-43.1804	AE
153.279	-43.1819	AE
153.267	-43.1833	AE
153.255	-43.1846	AE
153.243	-43.1858	AE
153.231	-43.187	AE
153.218	-43.1883	AE
153.206	-43.1896	AE
153.194	-43.1909	AE
153.181	-43.1915	AE
153.169	-43.1918	AE
153.157	-43.192	AE
153.144	-43.1922	AE
153.132	-43.1924	AE
153.12	-43.1929	AE
153.107	-43.1933	AE
153.095	-43.1937	AE
-15.5938	43.6746	AE
-27.842	15.855	CE
-15.6032	43.6687	AE
-27.8582	15.8493	CE
-15.6127	43.6629	AE
-27.8745	15.8439	CE
149.642	-43.2836	CE
149.63	-43.2839	CE
149.617	-43.284	CE
149.605	-43.2842	CE
149.592	-43.2846	CE
149.58	-43.2851	CE
149.568	-43.2856	CE
149.555	-43.2861	CE
149.543	-43.2866	CE
149.531	-43.287	CE
149.518	-43.2873	CE
149.506	-43.2879	CE
149.494	-43.2882	CE
149.481	-43.2885	CE
149.469	-43.2886	CE
149.457	-43.2886	CE
149.445	-43.2887	CE
149.432	-43.2889	CE
149.42	-43.2893	CE
149.407	-43.2895	CE
149.395	-43.2897	CE
149.382	-43.2901	CE
149.086	-43.2996	CE
149.074	-43.3002	CE
149.062	-43.3008	CE
149.049	-43.3015	CE
149.037	-43.302	CE
149.025	-43.3025	CE
149.012	-43.3031	CE
149	-43.3037	CE
148.988	-43.3043	CE
148.975	-43.3048	CE
148.963	-43.305	CE
148.951	-43.305	CE
148.938	-43.305	CE
-15.6223	43.6572	AE
-27.8904	15.838	CE
-15.6317	43.6513	AE
-27.9064	15.8322	CE
-15.6411	43.6455	AE
-27.9224	15.8261	CE
-15.6506	43.6397	AE
-27.9382	15.8199	CE
-15.6601	43.6338	AE
-27.954	15.8134	CE
-15.6696	43.628	AE
-15.679	43.6222	AE
-15.6884	43.6164	AE
-15.6977	43.6105	AE
-15.7072	43.6046	AE
-15.7166	43.5988	AE
-15.7259	43.5928	AE
-15.7352	43.587	AE
-15.7446	43.581	AE
-15.7537	43.575	AE
-15.7628	43.5689	AE
-16.7306	27.3216	CE
-15.772	43.5628	AE
-15.7811	43.5567	AE
148.998	-44.3596	AE
149.006	-44.3663	AE
149.015	-44.3729	AE
149.024	-44.3794	AE
149.032	-44.3861	AE
149.04	-44.3927	AE
149.049	-44.3994	AE
149.057	-44.4061	AE
149.066	-44.4127	AE
149.074	-44.4192	AE
149.083	-44.426	AE
149.091	-44.4327	AE
149.099	-44.4395	AE
149.108	-44.4463	AE
149.116	-44.4532	AE
149.124	-44.4598	AE
149.132	-44.4667	AE
149.14	-44.4738	AE
149.148	-44.4807	AE
149.156	-44.4877	AE
149.164	-44.4945	AE
149.172	-44.5014	AE
149.18	-44.5083	AE
149.188	-44.5153	AE
149.196	-44.5224	AE
149.205	-44.5293	AE
149.212	-44.5363	AE
149.22	-44.5433	AE
149.228	-44.5506	AE
149.235	-44.5579	AE
149.243	-44.5652	AE
149.251	-44.5719	AE
149.259	-44.5788	AE
149.267	-44.5857	AE
149.275	-44.5923	AE
149.284	-44.5993	AE
149.292	-44.606	AE
149.3	-44.6127	AE
149.309	-44.6193	AE
149.317	-44.6261	AE
149.326	-44.6327	AE
149.334	-44.6395	AE
149.342	-44.6462	AE
149.351	-44.6528	AE
149.359	-44.6595	AE
149.368	-44.6662	AE
149.376	-44.6728	AE
149.385	-44.6794	AE
149.393	-44.6862	AE
149.402	-44.693	AE
149.41	-44.6996	AE
149.418	-44.7066	AE
149.427	-44.7132	AE
149.435	-44.7199	AE
149.444	-44.7266	AE
149.452	-44.7333	AE
-15.7904	43.5508	AE
149.461	-44.74	AE
149.469	-44.7468	AE
149.477	-44.7535	AE
149.486	-44.7602	AE
149.494	-44.7669	AE
149.503	-44.7737	AE
149.511	-44.7804	AE
149.519	-44.7871	AE
149.528	-44.7937	AE
149.537	-44.8003	AE
149.546	-44.8067	AE
149.554	-44.8131	AE
149.563	-44.8196	AE
149.572	-44.8262	AE
149.581	-44.8327	AE
149.59	-44.8391	AE
149.598	-44.8455	AE
149.607	-44.8519	AE
149.616	-44.8584	AE
149.625	-44.8648	AE
149.634	-44.8711	AE
149.643	-44.8775	AE
149.652	-44.8839	AE
149.661	-44.8901	AE
149.67	-44.8965	AE
149.679	-44.9029	AE
149.688	-44.9093	AE
150.054	-45.1591	AE
150.064	-45.1653	AE
150.073	-45.1714	AE
150.082	-45.1776	AE
150.092	-45.1836	AE
150.101	-45.1899	AE
150.11	-45.1962	AE
150.119	-45.2026	AE
150.128	-45.2093	AE
150.136	-45.216	AE
150.145	-45.2226	AE
150.153	-45.2292	AE
150.162	-45.2358	AE
150.171	-45.2423	AE
150.18	-45.2485	AE
150.189	-45.2548	AE
150.199	-45.2611	AE
150.208	-45.2672	AE
150.217	-45.2736	AE
150.226	-45.28	AE
150.235	-45.2864	AE
150.244	-45.293	AE
150.252	-45.2995	AE
150.261	-45.3062	AE
150.27	-45.3128	AE
150.278	-45.3192	AE
150.287	-45.3257	AE
150.296	-45.3322	AE
150.305	-45.3386	AE
150.314	-45.345	AE
150.323	-45.3513	AE
150.332	-45.3578	AE
[truncated: 117,684 more rows]

## Sheet: Figure1B
cyclonic_type	lon_norm_round	lat_norm_round	n_acous
AE	-2.3	0	6
AE	-2.2	0	7
AE	-2.2	0.3	6
AE	-2.1	-0.8	4
AE	-2.1	-0.6	9
AE	-2.1	0	6
AE	-2.1	0.2	1
AE	-2.1	0.3	5
AE	-2	-0.8	6
AE	-2	-0.6	21
AE	-2	0	7
AE	-2	0.2	6
AE	-2	0.3	3
AE	-1.9	-0.7	6
AE	-1.9	-0.6	20
AE	-1.9	-0.5	2
AE	-1.9	-0.1	3
AE	-1.9	0	4
AE	-1.9	0.1	2
AE	-1.9	0.2	7
AE	-1.9	0.3	4
AE	-1.9	0.5	2
AE	-1.9	1.8	1
AE	-1.8	-1.6	4
AE	-1.8	-1.2	1
AE	-1.8	-0.7	7
AE	-1.8	-0.5	23
AE	-1.8	-0.4	2
AE	-1.8	-0.2	2
AE	-1.8	-0.1	8
AE	-1.8	0.1	7
AE	-1.8	0.2	14
AE	-1.8	0.3	5
AE	-1.8	1.4	1
AE	-1.8	1.7	4
AE	-1.8	1.8	2
AE	-1.7	-1.6	3
AE	-1.7	-1.5	5
AE	-1.7	-1.2	8
AE	-1.7	-0.8	2
AE	-1.7	-0.6	6
AE	-1.7	-0.5	27
AE	-1.7	-0.2	6
AE	-1.7	-0.1	2
AE	-1.7	0	9
AE	-1.7	0.1	10
AE	-1.7	0.2	19
AE	-1.7	0.3	1
AE	-1.7	0.4	3
AE	-1.7	0.5	3
AE	-1.7	1.2	5
AE	-1.7	1.3	5
AE	-1.7	1.6	2
AE	-1.7	1.7	5
AE	-1.6	-1.5	4
AE	-1.6	-1.4	3
AE	-1.6	-1.2	7
AE	-1.6	-0.8	7
AE	-1.6	-0.6	10
AE	-1.6	-0.5	15
AE	-1.6	-0.4	20
AE	-1.6	-0.2	6
AE	-1.6	-0.1	4
AE	-1.6	0	15
AE	-1.6	0.1	13
AE	-1.6	0.2	12
AE	-1.6	0.4	2
AE	-1.6	0.5	7
AE	-1.6	0.9	7
AE	-1.6	1	7
AE	-1.6	1.1	7
AE	-1.6	1.2	2
AE	-1.6	1.6	7
AE	-1.5	-1.5	1
AE	-1.5	-1.4	5
AE	-1.5	-1.3	2
AE	-1.5	-1.2	8
AE	-1.5	-0.9	1
AE	-1.5	-0.7	13
AE	-1.5	-0.6	11
AE	-1.5	-0.5	19
AE	-1.5	-0.4	13
AE	-1.5	-0.3	2
AE	-1.5	-0.2	7
AE	-1.5	-0.1	3
AE	-1.5	0	19
AE	-1.5	0.1	26
AE	-1.5	0.2	9
AE	-1.5	0.4	1
AE	-1.5	0.5	4
AE	-1.5	0.6	5
AE	-1.5	0.7	7
AE	-1.5	0.8	9
AE	-1.5	0.9	16
AE	-1.5	1	16
AE	-1.5	1.1	11
AE	-1.5	1.2	6
AE	-1.5	1.3	9
AE	-1.5	1.4	6
AE	-1.5	1.5	7
AE	-1.4	-1.5	2
AE	-1.4	-1.3	6
AE	-1.4	-1.2	5
AE	-1.4	-1.1	4
AE	-1.4	-0.9	6
AE	-1.4	-0.7	16
AE	-1.4	-0.6	6
AE	-1.4	-0.5	32
AE	-1.4	-0.4	98
AE	-1.4	-0.3	6
AE	-1.4	-0.2	5
AE	-1.4	-0.1	3
AE	-1.4	0	18
AE	-1.4	0.1	36
AE	-1.4	0.2	9
AE	-1.4	0.3	2
AE	-1.4	0.4	17
AE	-1.4	0.5	9
AE	-1.4	0.6	8
AE	-1.4	0.7	21
AE	-1.4	0.8	29
AE	-1.4	0.9	7
AE	-1.4	1	15
AE	-1.4	1.1	17
AE	-1.4	1.2	10
AE	-1.4	1.4	12
AE	-1.4	1.5	5
AE	-1.3	-1.4	6
AE	-1.3	-1.3	2
AE	-1.3	-1.2	7
AE	-1.3	-1.1	9
AE	-1.3	-1	3
AE	-1.3	-0.9	10
AE	-1.3	-0.7	18
AE	-1.3	-0.6	5
AE	-1.3	-0.5	36
AE	-1.3	-0.4	93
AE	-1.3	-0.3	34
AE	-1.3	-0.2	5
AE	-1.3	0	39
AE	-1.3	0.1	42
AE	-1.3	0.2	19
AE	-1.3	0.3	21
AE	-1.3	0.4	21
AE	-1.3	0.5	17
AE	-1.3	0.6	12
AE	-1.3	0.7	33
AE	-1.3	0.8	4
AE	-1.3	0.9	18
AE	-1.3	1	20
AE	-1.3	1.1	6
AE	-1.3	1.2	5
AE	-1.3	1.3	9
AE	-1.3	1.4	4
AE	-1.3	2	1
AE	-1.3	2.1	4
AE	-1.3	2.2	1
AE	-1.2	-1.5	2
AE	-1.2	-1.3	7
AE	-1.2	-1.2	3
AE	-1.2	-1.1	14
AE	-1.2	-0.9	9
AE	-1.2	-0.8	7
AE	-1.2	-0.7	22
AE	-1.2	-0.6	4
AE	-1.2	-0.5	28
AE	-1.2	-0.4	69
AE	-1.2	-0.3	61
AE	-1.2	-0.2	6
AE	-1.2	-0.1	20
AE	-1.2	0	39
AE	-1.2	0.1	61
AE	-1.2	0.2	25
AE	-1.2	0.3	34
AE	-1.2	0.4	40
AE	-1.2	0.5	13
AE	-1.2	0.6	17
AE	-1.2	0.7	48
AE	-1.2	0.8	17
AE	-1.2	0.9	1
AE	-1.2	1	25
AE	-1.2	1.1	51
AE	-1.2	1.2	27
AE	-1.2	1.3	8
AE	-1.2	1.8	1
AE	-1.2	1.9	4
AE	-1.2	2	10
AE	-1.2	2.1	3
AE	-1.1	-1.4	6
AE	-1.1	-1.3	5
AE	-1.1	-1.2	18
AE	-1.1	-1.1	22
AE	-1.1	-1	14
AE	-1.1	-0.9	11
AE	-1.1	-0.8	42
AE	-1.1	-0.7	28
AE	-1.1	-0.6	22
AE	-1.1	-0.5	32
AE	-1.1	-0.4	41
AE	-1.1	-0.3	67
AE	-1.1	-0.2	72
AE	-1.1	-0.1	51
AE	-1.1	0	53
AE	-1.1	0.1	76
AE	-1.1	0.2	160
AE	-1.1	0.3	37
AE	-1.1	0.4	20
AE	-1.1	0.5	35
AE	-1.1	0.6	68
AE	-1.1	0.7	50
AE	-1.1	0.8	17
AE	-1.1	0.9	24
AE	-1.1	1	59
AE	-1.1	1.1	15
AE	-1.1	1.2	10
AE	-1.1	1.4	2
AE	-1.1	1.5	8
AE	-1.1	1.6	2
AE	-1.1	1.7	11
AE	-1.1	1.8	10
AE	-1.1	1.9	7
AE	-1	-1.4	1
AE	-1	-1.3	4
AE	-1	-1.2	13
AE	-1	-1.1	11
AE	-1	-1	14
AE	-1	-0.9	11
AE	-1	-0.8	54
AE	-1	-0.7	29
AE	-1	-0.6	58
AE	-1	-0.5	57
AE	-1	-0.4	78
AE	-1	-0.3	72
AE	-1	-0.2	187
AE	-1	-0.1	72
AE	-1	0	61
AE	-1	0.1	103
AE	-1	0.2	78
AE	-1	0.3	71
AE	-1	0.4	56
AE	-1	0.5	39
AE	-1	0.6	45
AE	-1	0.7	38
AE	-1	0.8	76
AE	-1	0.9	36
AE	-1	1	29
AE	-1	1.1	14
AE	-1	1.2	9
AE	-1	1.3	10
AE	-1	1.4	16
AE	-1	1.5	11
AE	-1	1.6	8
AE	-1	1.8	7
AE	-0.9	-1.5	9
AE	-0.9	-1.4	3
AE	-0.9	-1.3	13
AE	-0.9	-1.2	15
AE	-0.9	-1.1	7
AE	-0.9	-1	16
AE	-0.9	-0.9	15
AE	-0.9	-0.8	43
AE	-0.9	-0.7	45
AE	-0.9	-0.6	56
AE	-0.9	-0.5	37
AE	-0.9	-0.4	54
AE	-0.9	-0.3	55
AE	-0.9	-0.2	185
AE	-0.9	-0.1	106
AE	-0.9	0	230
AE	-0.9	0.1	91
AE	-0.9	0.2	74
AE	-0.9	0.3	50
AE	-0.9	0.4	22
AE	-0.9	0.5	40
AE	-0.9	0.6	37
AE	-0.9	0.7	77
AE	-0.9	0.8	48
AE	-0.9	0.9	22
AE	-0.9	1	31
AE	-0.9	1.1	26
AE	-0.9	1.2	22
AE	-0.9	1.3	18
AE	-0.9	1.4	3
AE	-0.9	1.7	7
AE	-0.8	-1.5	2
AE	-0.8	-1.4	15
AE	-0.8	-1.3	24
AE	-0.8	-1.2	27
AE	-0.8	-1.1	19
AE	-0.8	-1	17
AE	-0.8	-0.9	22
AE	-0.8	-0.8	34
AE	-0.8	-0.7	68
AE	-0.8	-0.6	63
AE	-0.8	-0.5	49
AE	-0.8	-0.4	72
AE	-0.8	-0.3	71
AE	-0.8	-0.2	170
AE	-0.8	-0.1	225
AE	-0.8	0	125
AE	-0.8	0.1	66
AE	-0.8	0.2	93
AE	-0.8	0.3	100
AE	-0.8	0.4	86
AE	-0.8	0.5	66
AE	-0.8	0.6	115
AE	-0.8	0.7	66
AE	-0.8	0.8	78
AE	-0.8	0.9	53
AE	-0.8	1	59
AE	-0.8	1.1	67
AE	-0.8	1.2	25
AE	-0.8	1.3	16
AE	-0.8	1.4	12
AE	-0.8	1.5	2
AE	-0.8	1.6	7
AE	-0.8	1.8	1
AE	-0.8	1.9	1
AE	-0.7	-1.4	5
AE	-0.7	-1.3	9
AE	-0.7	-1.2	36
AE	-0.7	-1.1	37
AE	-0.7	-1	43
AE	-0.7	-0.9	35
AE	-0.7	-0.8	66
AE	-0.7	-0.7	98
AE	-0.7	-0.6	103
AE	-0.7	-0.5	93
AE	-0.7	-0.4	114
AE	-0.7	-0.3	131
AE	-0.7	-0.2	189
AE	-0.7	-0.1	199
AE	-0.7	0	96
AE	-0.7	0.1	72
AE	-0.7	0.2	124
AE	-0.7	0.3	157
AE	-0.7	0.4	108
AE	-0.7	0.5	89
AE	-0.7	0.6	100
AE	-0.7	0.7	98
AE	-0.7	0.8	91
AE	-0.7	0.9	56
AE	-0.7	1	73
AE	-0.7	1.1	40
AE	-0.7	1.2	35
AE	-0.7	1.3	21
AE	-0.7	1.4	8
AE	-0.7	1.5	5
AE	-0.7	1.6	5
AE	-0.7	1.7	10
AE	-0.7	1.8	5
AE	-0.6	-1.7	1
AE	-0.6	-1.6	10
AE	-0.6	-1.5	8
AE	-0.6	-1.2	10
AE	-0.6	-1.1	30
AE	-0.6	-1	48
AE	-0.6	-0.9	29
AE	-0.6	-0.8	30
AE	-0.6	-0.7	81
AE	-0.6	-0.6	106
AE	-0.6	-0.5	98
AE	-0.6	-0.4	108
AE	-0.6	-0.3	66
AE	-0.6	-0.2	86
AE	-0.6	-0.1	96
AE	-0.6	0	155
AE	-0.6	0.1	119
AE	-0.6	0.2	128
AE	-0.6	0.3	103
AE	-0.6	0.4	170
AE	-0.6	0.5	153
AE	-0.6	0.6	90
AE	-0.6	0.7	101
AE	-0.6	0.8	74
AE	-0.6	0.9	57
AE	-0.6	1	42
AE	-0.6	1.1	42
AE	-0.6	1.2	37
AE	-0.6	1.3	6
AE	-0.6	1.4	20
AE	-0.6	1.5	29
AE	-0.6	1.6	15
AE	-0.6	1.7	3
AE	-0.6	2.2	4
AE	-0.5	-1.5	4
AE	-0.5	-1.4	7
AE	-0.5	-1.3	12
AE	-0.5	-1.2	11
AE	-0.5	-1.1	25
AE	-0.5	-1	62
AE	-0.5	-0.9	78
AE	-0.5	-0.8	93
AE	-0.5	-0.7	77
AE	-0.5	-0.6	95
AE	-0.5	-0.5	97
AE	-0.5	-0.4	71
AE	-0.5	-0.3	107
AE	-0.5	-0.2	163
AE	-0.5	-0.1	93
AE	-0.5	0	158
AE	-0.5	0.1	155
AE	-0.5	0.2	145
AE	-0.5	0.3	126
AE	-0.5	0.4	147
AE	-0.5	0.5	108
AE	-0.5	0.6	110
AE	-0.5	0.7	82
AE	-0.5	0.8	67
AE	-0.5	0.9	63
AE	-0.5	1	125
AE	-0.5	1.1	88
AE	-0.5	1.2	41
AE	-0.5	1.3	44
AE	-0.5	1.4	20
AE	-0.5	1.6	4
AE	-0.5	1.7	2
AE	-0.5	1.8	4
AE	-0.5	2	2
AE	-0.5	2.1	5
AE	-0.4	-1.3	2
AE	-0.4	-1.2	7
AE	-0.4	-1.1	23
AE	-0.4	-1	51
AE	-0.4	-0.9	94
AE	-0.4	-0.8	97
AE	-0.4	-0.7	72
AE	-0.4	-0.6	44
AE	-0.4	-0.5	86
AE	-0.4	-0.4	85
AE	-0.4	-0.3	125
AE	-0.4	-0.2	186
AE	-0.4	-0.1	116
AE	-0.4	0	114
AE	-0.4	0.1	110
AE	-0.4	0.2	101
AE	-0.4	0.3	91
AE	-0.4	0.4	82
AE	-0.4	0.5	114
AE	-0.4	0.6	105
AE	-0.4	0.7	180
AE	-0.4	0.8	139
AE	-0.4	0.9	141
AE	-0.4	1	105
AE	-0.4	1.1	30
AE	-0.4	1.2	25
AE	-0.4	1.3	16
AE	-0.4	1.4	10
AE	-0.4	1.5	17
AE	-0.4	1.6	10
AE	-0.4	1.7	4
AE	-0.4	1.8	3
AE	-0.4	1.9	5
AE	-0.4	2	3
AE	-0.4	2.3	5
AE	-0.4	2.4	6
AE	-0.4	2.5	1
AE	-0.3	-1.8	2
AE	-0.3	-1.7	12
AE	-0.3	-1.6	7
AE	-0.3	-1.5	3
AE	-0.3	-1.4	11
AE	-0.3	-1.3	11
AE	-0.3	-1.2	25
AE	-0.3	-1.1	42
AE	-0.3	-1	70
AE	-0.3	-0.9	104
AE	-0.3	-0.8	88
AE	-0.3	-0.7	135
AE	-0.3	-0.6	114
AE	-0.3	-0.5	80
AE	-0.3	-0.4	106
AE	-0.3	-0.3	100
AE	-0.3	-0.2	170
AE	-0.3	-0.1	112
AE	-0.3	0	107
AE	-0.3	0.1	122
AE	-0.3	0.2	118
AE	-0.3	0.3	109
AE	-0.3	0.4	135
AE	-0.3	0.5	95
AE	-0.3	0.6	162
AE	-0.3	0.7	111
AE	-0.3	0.8	98
AE	-0.3	0.9	63
AE	-0.3	1	91
AE	-0.3	1.1	33
AE	-0.3	1.2	24
AE	-0.3	1.3	29
AE	-0.3	1.4	28
AE	-0.3	1.5	25
AE	-0.3	1.6	11
AE	-0.3	1.7	11
AE	-0.3	1.8	11
AE	-0.3	1.9	2
AE	-0.3	2.1	4
AE	-0.3	2.2	6
AE	-0.3	2.3	2
AE	-0.2	-2	2
AE	-0.2	-1.9	7
AE	-0.2	-1.8	9
AE	-0.2	-1.7	8
AE	-0.2	-1.6	26
AE	-0.2	-1.5	20
AE	-0.2	-1.4	13
AE	-0.2	-1.3	20
AE	-0.2	-1.2	39
AE	-0.2	-1.1	50
AE	-0.2	-1	70
AE	-0.2	-0.9	101
AE	-0.2	-0.8	178
AE	-0.2	-0.7	107
AE	-0.2	-0.6	130
AE	-0.2	-0.5	87
AE	-0.2	-0.4	109
AE	-0.2	-0.3	132
AE	-0.2	-0.2	118
AE	-0.2	-0.1	114
AE	-0.2	0	109
AE	-0.2	0.1	131
AE	-0.2	0.2	177
AE	-0.2	0.3	153
AE	-0.2	0.4	182
AE	-0.2	0.5	100
AE	-0.2	0.6	123
AE	-0.2	0.7	139
AE	-0.2	0.8	73
AE	-0.2	0.9	61
AE	-0.2	1	78
AE	-0.2	1.1	59
AE	-0.2	1.2	33
AE	-0.2	1.3	17
AE	-0.2	1.4	10
AE	-0.2	1.5	17
AE	-0.2	1.6	14
AE	-0.2	1.7	13
AE	-0.2	1.8	7
AE	-0.2	1.9	11
AE	-0.2	2	12
AE	-0.2	2.1	9
AE	-0.1	-1.9	1
AE	-0.1	-1.8	5
AE	-0.1	-1.7	2
AE	-0.1	-1.6	7
AE	-0.1	-1.5	14
AE	-0.1	-1.4	22
AE	-0.1	-1.3	19
AE	-0.1	-1.2	14
AE	-0.1	-1.1	53
AE	-0.1	-1	86
AE	-0.1	-0.9	121
AE	-0.1	-0.8	127
AE	-0.1	-0.7	146
AE	-0.1	-0.6	137
AE	-0.1	-0.5	135
AE	-0.1	-0.4	85
AE	-0.1	-0.3	86
AE	-0.1	-0.2	127
AE	-0.1	-0.1	99
AE	-0.1	0	133
AE	-0.1	0.1	165
AE	-0.1	0.2	114
AE	-0.1	0.3	100
AE	-0.1	0.4	100
AE	-0.1	0.5	72
AE	-0.1	0.6	84
AE	-0.1	0.7	64
AE	-0.1	0.8	133
AE	-0.1	0.9	173
AE	-0.1	1	105
AE	-0.1	1.1	46
AE	-0.1	1.2	28
AE	-0.1	1.3	32
AE	-0.1	1.4	13
AE	-0.1	1.5	27
AE	-0.1	1.6	15
AE	-0.1	1.7	27
AE	-0.1	1.8	19
AE	-0.1	1.9	10
AE	-0.1	2	1
AE	0	-2.3	2
AE	0	-2.2	4
AE	0	-2.1	2
AE	0	-2	2
AE	0	-1.8	4
AE	0	-1.7	12
AE	0	-1.6	12
AE	0	-1.5	21
AE	0	-1.4	29
AE	0	-1.3	39
AE	0	-1.2	60
AE	0	-1.1	34
AE	0	-1	45
AE	0	-0.9	57
AE	0	-0.8	130
AE	0	-0.7	153
AE	0	-0.6	80
AE	0	-0.5	71
AE	0	-0.4	88
AE	0	-0.3	125
AE	0	-0.2	149
AE	0	-0.1	96
AE	0	0	101
AE	0	0.1	81
AE	0	0.2	112
AE	0	0.3	101
AE	0	0.4	73
AE	0	0.5	102
AE	0	0.6	76
AE	0	0.7	123
AE	0	0.8	83
AE	0	0.9	138
AE	0	1	77
AE	0	1.1	54
AE	0	1.2	66
AE	0	1.3	47
AE	0	1.4	63
AE	0	1.5	56
AE	0	1.6	51
AE	0	1.7	25
AE	0	1.8	12
AE	0	1.9	13
AE	0	2	7
AE	0.1	-2	4
AE	0.1	-1.9	5
AE	0.1	-1.8	3
AE	0.1	-1.7	6
AE	0.1	-1.6	31
AE	0.1	-1.5	35
AE	0.1	-1.4	26
AE	0.1	-1.3	16
AE	0.1	-1.2	16
AE	0.1	-1.1	48
AE	0.1	-1	77
AE	0.1	-0.9	46
AE	0.1	-0.8	78
AE	0.1	-0.7	142
AE	0.1	-0.6	86
AE	0.1	-0.5	40
AE	0.1	-0.4	60
AE	0.1	-0.3	69
AE	0.1	-0.2	121
AE	0.1	-0.1	61
AE	0.1	0	127
AE	0.1	0.1	100
AE	0.1	0.2	80
AE	0.1	0.3	97
AE	0.1	0.4	127
AE	0.1	0.5	142
AE	0.1	0.6	93
AE	0.1	0.7	110
AE	0.1	0.8	99
AE	0.1	0.9	164
AE	0.1	1	99
AE	0.1	1.1	46
AE	0.1	1.2	40
AE	0.1	1.3	69
AE	0.1	1.4	54
AE	0.1	1.5	24
AE	0.1	1.6	18
AE	0.1	1.7	9
AE	0.1	1.8	5
AE	0.2	-1.9	3
AE	0.2	-1.8	9
AE	0.2	-1.7	14
AE	0.2	-1.6	36
AE	0.2	-1.5	36
AE	0.2	-1.4	30
AE	0.2	-1.3	24
AE	0.2	-1.2	29
AE	0.2	-1.1	34
AE	0.2	-1	69
AE	0.2	-0.9	63
AE	0.2	-0.8	118
AE	0.2	-0.7	159
AE	0.2	-0.6	65
AE	0.2	-0.5	127
AE	0.2	-0.4	52
AE	0.2	-0.3	62
AE	0.2	-0.2	152
AE	0.2	-0.1	104
AE	0.2	0	139
AE	0.2	0.1	151
AE	0.2	0.2	164
AE	0.2	0.3	163
AE	0.2	0.4	126
AE	0.2	0.5	93
AE	0.2	0.6	73
AE	0.2	0.7	95
AE	0.2	0.8	103
AE	0.2	0.9	143
AE	0.2	1	137
AE	0.2	1.1	82
AE	0.2	1.2	65
AE	0.2	1.3	28
AE	0.2	1.4	21
AE	0.2	1.5	13
AE	0.2	1.6	1
AE	0.2	1.8	5
AE	0.2	1.9	8
AE	0.2	2	3
AE	0.3	-1.9	6
AE	0.3	-1.8	20
AE	0.3	-1.7	48
AE	0.3	-1.6	64
AE	0.3	-1.5	65
AE	0.3	-1.4	61
AE	0.3	-1.3	37
AE	0.3	-1.2	27
AE	0.3	-1.1	50
AE	0.3	-1	55
AE	0.3	-0.9	123
AE	0.3	-0.8	211
AE	0.3	-0.7	161
AE	0.3	-0.6	218
AE	0.3	-0.5	65
AE	0.3	-0.4	193
AE	0.3	-0.3	130
AE	0.3	-0.2	135
AE	0.3	-0.1	113
AE	0.3	0	138
AE	0.3	0.1	135
AE	0.3	0.2	129
AE	0.3	0.3	151
AE	0.3	0.4	178
AE	0.3	0.5	175
AE	0.3	0.6	110
AE	0.3	0.7	165
AE	0.3	0.8	193
AE	0.3	0.9	201
AE	0.3	1	111
AE	0.3	1.1	73
AE	0.3	1.2	58
AE	0.3	1.3	51
AE	0.3	1.4	19
AE	0.3	1.5	8
AE	0.4	-2	3
AE	0.4	-1.9	10
AE	0.4	-1.8	10
AE	0.4	-1.7	8
AE	0.4	-1.6	3
AE	0.4	-1.5	8
AE	0.4	-1.4	8
AE	0.4	-1.3	25
AE	0.4	-1.2	43
AE	0.4	-1.1	48
AE	0.4	-1	87
AE	0.4	-0.9	123
AE	0.4	-0.8	99
AE	0.4	-0.7	75
AE	0.4	-0.6	68
AE	0.4	-0.5	147
AE	0.4	-0.4	62
AE	0.4	-0.3	129
AE	0.4	-0.2	196
AE	0.4	-0.1	91
AE	0.4	0	169
AE	0.4	0.1	111
AE	0.4	0.2	149
AE	0.4	0.3	139
AE	0.4	0.4	148
AE	0.4	0.5	108
AE	0.4	0.6	137
AE	0.4	0.7	212
AE	0.4	0.8	329
AE	0.4	0.9	119
AE	0.4	1	129
AE	0.4	1.1	107
AE	0.4	1.2	34
AE	0.4	1.3	7
AE	0.4	1.4	10
AE	0.4	1.5	4
AE	0.5	-2	6
AE	0.5	-1.9	3
AE	0.5	-1.8	1
AE	0.5	-1.5	3
AE	0.5	-1.4	11
AE	0.5	-1.3	28
AE	0.5	-1.2	33
AE	0.5	-1.1	40
AE	0.5	-1	48
AE	0.5	-0.9	77
AE	0.5	-0.8	59
AE	0.5	-0.7	124
AE	0.5	-0.6	83
AE	0.5	-0.5	78
AE	0.5	-0.4	99
AE	0.5	-0.3	66
AE	0.5	-0.2	114
AE	0.5	-0.1	204
AE	0.5	0	211
AE	0.5	0.1	134
AE	0.5	0.2	125
AE	0.5	0.3	109
AE	0.5	0.4	205
AE	0.5	0.5	86
AE	0.5	0.6	85
AE	0.5	0.7	127
AE	0.5	0.8	306
AE	0.5	0.9	107
AE	0.5	1	72
AE	0.5	1.1	79
AE	0.5	1.2	34
AE	0.5	1.3	16
AE	0.5	1.4	1
AE	0.5	1.5	4
AE	0.5	1.6	8
AE	0.5	2	4
AE	0.5	2.1	4
AE	0.6	-1.6	1
AE	0.6	-1.5	8
AE	0.6	-1.4	22
AE	0.6	-1.3	29
AE	0.6	-1.2	33
AE	0.6	-1.1	46
AE	0.6	-1	68
AE	0.6	-0.9	82
AE	0.6	-0.8	97
AE	0.6	-0.7	77
AE	0.6	-0.6	84
AE	0.6	-0.5	77
AE	0.6	-0.4	92
AE	0.6	-0.3	83
AE	0.6	-0.2	136
AE	0.6	-0.1	80
AE	0.6	0	220
AE	0.6	0.1	169
AE	0.6	0.2	136
AE	0.6	0.3	96
AE	0.6	0.4	103
AE	0.6	0.5	88
AE	0.6	0.6	87
AE	0.6	0.7	170
AE	0.6	0.8	172
AE	0.6	0.9	72
AE	0.6	1	70
AE	0.6	1.1	54
AE	0.6	1.2	48
AE	0.6	1.6	1
AE	0.6	1.7	18
AE	0.6	1.8	11
AE	0.6	1.9	10
AE	0.6	2	5
AE	0.7	-1.7	5
AE	0.7	-1.6	20
AE	0.7	-1.5	32
AE	0.7	-1.4	22
AE	0.7	-1.3	31
AE	0.7	-1.2	51
AE	0.7	-1.1	68
AE	0.7	-1	34
AE	0.7	-0.9	64
AE	0.7	-0.8	65
AE	0.7	-0.7	59
AE	0.7	-0.6	80
AE	0.7	-0.5	87
AE	0.7	-0.4	91
AE	0.7	-0.3	142
AE	0.7	-0.2	147
AE	0.7	-0.1	127
AE	0.7	0	140
AE	0.7	0.1	126
AE	0.7	0.2	110
AE	0.7	0.3	89
AE	0.7	0.4	45
AE	0.7	0.5	74
AE	0.7	0.6	112
AE	0.7	0.7	198
AE	0.7	0.8	146
AE	0.7	0.9	91
AE	0.7	1	117
AE	0.7	1.1	73
AE	0.7	1.2	78
AE	0.7	1.3	57
AE	0.7	1.4	14
AE	0.7	1.5	10
AE	0.7	1.6	9
AE	0.7	1.7	1
AE	0.7	1.8	7
AE	0.7	1.9	5
AE	0.8	-1.8	8
AE	0.8	-1.7	15
AE	0.8	-1.6	21
AE	0.8	-1.5	9
AE	0.8	-1.4	25
AE	0.8	-1.3	20
AE	0.8	-1.2	20
AE	0.8	-1.1	23
AE	0.8	-1	42
AE	0.8	-0.9	42
AE	0.8	-0.8	66
AE	0.8	-0.7	47
AE	0.8	-0.6	91
AE	0.8	-0.5	82
AE	0.8	-0.4	94
AE	0.8	-0.3	151
AE	0.8	-0.2	122
AE	0.8	-0.1	103
AE	0.8	0	95
AE	0.8	0.1	89
AE	0.8	0.2	90
AE	0.8	0.3	126
AE	0.8	0.4	121
AE	0.8	0.5	91
AE	0.8	0.6	52
AE	0.8	0.7	96
AE	0.8	0.8	65
AE	0.8	0.9	26
AE	0.8	1	45
AE	0.8	1.1	19
AE	0.8	1.2	12
AE	0.8	1.3	26
AE	0.8	1.4	14
AE	0.8	1.5	7
AE	0.8	1.6	6
AE	0.8	1.7	2
AE	0.8	1.9	4
AE	0.8	2	4
AE	0.9	-1.9	7
AE	0.9	-1.8	6
AE	0.9	-1.7	10
AE	0.9	-1.6	5
AE	0.9	-1.5	17
AE	0.9	-1.4	6
AE	0.9	-1.3	23
AE	0.9	-1.2	13
AE	0.9	-1.1	3
AE	0.9	-1	26
AE	0.9	-0.9	59
AE	0.9	-0.8	36
AE	0.9	-0.7	44
AE	0.9	-0.6	73
AE	0.9	-0.5	119
AE	0.9	-0.4	89
AE	0.9	-0.3	73
AE	0.9	-0.2	95
AE	0.9	-0.1	55
AE	0.9	0	101
AE	0.9	0.1	106
AE	0.9	0.2	136
AE	0.9	0.3	84
AE	0.9	0.4	88
AE	0.9	0.5	80
AE	0.9	0.6	51
AE	0.9	0.7	110
AE	0.9	0.8	34
AE	0.9	0.9	56
AE	0.9	1	47
AE	0.9	1.1	17
AE	0.9	1.2	11
AE	0.9	1.4	4
AE	0.9	1.5	10
AE	0.9	1.6	3
AE	0.9	1.7	5
AE	0.9	1.8	7
AE	0.9	1.9	3
AE	1	-1.9	7
AE	1	-1.8	10
AE	1	-1.7	7
AE	1	-1.6	13
AE	1	-1.5	7
AE	1	-1.4	5
AE	1	-1.3	17
AE	1	-1.2	6
AE	1	-1.1	15
AE	1	-1	18
AE	1	-0.9	46
AE	1	-0.8	39
AE	1	-0.7	33
AE	1	-0.6	61
AE	1	-0.5	99
AE	1	-0.4	46
AE	1	-0.3	78
AE	1	-0.2	60
AE	1	-0.1	97
AE	1	0	131
AE	1	0.1	78
AE	1	0.2	58
AE	1	0.3	45
AE	1	0.4	58
AE	1	0.5	27
AE	1	0.6	65
AE	1	0.7	45
AE	1	0.9	9
AE	1	1.1	1
AE	1	1.2	1
AE	1	1.6	6
AE	1	1.7	1
AE	1	1.9	4
AE	1	2	3
AE	1.1	-2	6
AE	1.1	-1.9	5
AE	1.1	-1.8	5
AE	1.1	-1.7	4
AE	1.1	-1.4	15
AE	1.1	-1.2	9
AE	1.1	-1.1	23
AE	1.1	-1	21
AE	1.1	-0.9	23
AE	1.1	-0.8	27
AE	1.1	-0.7	26
AE	1.1	-0.6	38
AE	1.1	-0.5	47
AE	1.1	-0.4	42
AE	1.1	-0.3	59
AE	1.1	-0.2	67
AE	1.1	-0.1	83
AE	1.1	0	69
AE	1.1	0.1	34
AE	1.1	0.2	57
AE	1.1	0.3	37
AE	1.1	0.4	39
AE	1.1	0.5	8
AE	1.1	0.6	26
AE	1.1	0.7	32
AE	1.1	0.8	6
AE	1.1	0.9	8
AE	1.1	1	1
AE	1.1	1.1	7
AE	1.2	-2.1	5
AE	1.2	-2	6
AE	1.2	-1.9	4
AE	1.2	-1.5	2
AE	1.2	-1.4	4
AE	1.2	-1.3	8
AE	1.2	-1.2	8
AE	1.2	-1.1	9
AE	1.2	-1	22
AE	1.2	-0.9	8
AE	1.2	-0.8	7
AE	1.2	-0.7	18
AE	1.2	-0.6	45
AE	1.2	-0.5	44
AE	1.2	-0.4	42
AE	1.2	-0.3	15
AE	1.2	-0.2	36
AE	1.2	-0.1	70
AE	1.2	0	53
AE	1.2	0.1	45
AE	1.2	0.2	31
AE	1.2	0.3	21
AE	1.2	0.4	23
AE	1.2	0.5	10
AE	1.2	0.6	13
AE	1.2	0.7	9
AE	1.2	0.8	14
AE	1.2	0.9	14
AE	1.2	1	33
AE	1.2	1.1	13
AE	1.3	-1.5	3
AE	1.3	-1	10
AE	1.3	-0.9	6
AE	1.3	-0.8	8
AE	1.3	-0.7	19
AE	1.3	-0.6	21
AE	1.3	-0.5	11
AE	1.3	-0.4	19
AE	1.3	-0.3	10
AE	1.3	-0.2	25
AE	1.3	-0.1	68
AE	1.3	0	24
AE	1.3	0.1	8
AE	1.3	0.2	32
AE	1.3	0.3	20
AE	1.3	0.4	14
AE	1.3	0.5	16
AE	1.3	0.6	8
AE	1.3	0.7	4
AE	1.3	0.8	12
AE	1.3	0.9	38
AE	1.3	1	8
AE	1.3	1.1	2
AE	1.4	-1.1	5
AE	1.4	-1	12
AE	1.4	-0.9	11
AE	1.4	-0.8	10
AE	1.4	-0.7	8
AE	1.4	-0.6	9
AE	1.4	-0.5	8
AE	1.4	-0.4	6
AE	1.4	-0.3	8
AE	1.4	-0.2	23
AE	1.4	-0.1	42
AE	1.4	0	39
AE	1.4	0.2	21
AE	1.4	0.3	12
AE	1.4	0.4	13
AE	1.4	0.5	19
AE	1.4	0.6	3
AE	1.4	0.7	5
AE	1.4	0.8	19
AE	1.4	1.1	3
AE	1.5	-1.3	2
AE	1.5	-1.2	6
AE	1.5	-1.1	7
AE	1.5	-1	8
AE	1.5	-0.9	2
AE	1.5	-0.8	8
AE	1.5	-0.7	9
AE	1.5	-0.4	12
AE	1.5	-0.3	3
AE	1.5	-0.2	23
AE	1.5	-0.1	47
AE	1.5	0	9
AE	1.5	0.2	19
AE	1.5	0.3	7
AE	1.5	0.4	8
AE	1.5	0.5	18
AE	1.5	0.6	7
AE	1.5	0.7	4
AE	1.5	1.2	1
AE	1.6	-1.2	7
AE	1.6	-1.1	6
AE	1.6	-0.9	9
AE	1.6	-0.8	3
AE	1.6	-0.7	6
AE	1.6	-0.4	10
AE	1.6	-0.3	16
AE	1.6	-0.2	11
AE	1.6	-0.1	2
AE	1.6	0	10
AE	1.6	0.2	20
AE	1.6	0.3	5
AE	1.6	0.4	5
AE	1.6	0.5	18
AE	1.6	0.6	2
AE	1.6	0.7	5
AE	1.7	-1.3	2
AE	1.7	-1.2	3
AE	1.7	-1	6
AE	1.7	-0.9	5
AE	1.7	-0.7	6
AE	1.7	-0.4	10
AE	1.7	-0.3	13
AE	1.7	-0.2	5
AE	1.7	0	3
AE	1.7	0.4	8
AE	1.7	0.5	12
AE	1.7	0.7	4
AE	1.8	-1.3	2
AE	1.8	-1.1	3
AE	1.8	-1	8
AE	1.8	-0.8	3
AE	1.8	-0.7	3
AE	1.8	-0.4	12
AE	1.8	0.5	7
AE	1.8	0.8	2
AE	1.9	-1.2	2
AE	1.9	-1.1	5
AE	1.9	-0.8	6
AE	1.9	-0.4	2
AE	1.9	0.5	1
AE	2	-1.2	7
AE	2	-0.8	5
AE	2.1	-1.3	3
AE	2.1	-0.8	1
CE	-2.6	0.1	2
CE	-2.5	0.1	7
CE	-2.4	0.1	7
CE	-2.3	-0.6	2
CE	-2.3	0.1	7
CE	-2.2	0.1	7
CE	-2.2	0.6	5
CE	-2.1	-0.5	1
CE	-2.1	0	9
CE	-2.1	0.1	1
CE	-2.1	0.6	5
CE	-2	-0.3	4
CE	-2	0	11
CE	-2	0.1	8
CE	-2	0.6	5
CE	-2	0.8	3
CE	-1.9	-0.7	4
CE	-1.9	-0.5	1
CE	-1.9	-0.4	7
CE	-1.9	-0.3	12
CE	-1.9	0	11
CE	-1.9	0.1	7
CE	-1.9	0.2	3
CE	-1.9	0.4	8
CE	-1.9	0.5	1
CE	-1.9	0.6	5
CE	-1.9	0.8	2
CE	-1.8	-1.5	1
CE	-1.8	-1.4	2
CE	-1.8	-1.1	1
CE	-1.8	-0.7	3
CE	-1.8	-0.6	2
CE	-1.8	-0.4	11
CE	-1.8	-0.3	14
CE	-1.8	-0.2	5
CE	-1.8	0	15
CE	-1.8	0.1	3
CE	-1.8	0.2	7
CE	-1.8	0.4	7
CE	-1.8	0.5	2
CE	-1.8	0.6	5
CE	-1.8	0.8	7
CE	-1.8	1	2
CE	-1.7	-1.4	6
CE	-1.7	-1.1	10
CE	-1.7	-1	1
CE	-1.7	-0.9	3
CE	-1.7	-0.8	2
CE	-1.7	-0.6	5
CE	-1.7	-0.4	10
CE	-1.7	-0.3	12
CE	-1.7	-0.2	10
CE	-1.7	0	15
CE	-1.7	0.1	10
CE	-1.7	0.2	7
CE	-1.7	0.4	13
CE	-1.7	0.5	2
CE	-1.7	0.6	5
CE	-1.7	0.8	7
CE	-1.7	0.9	2
CE	-1.7	1	4
CE	-1.6	-1.3	6
CE	-1.6	-1.2	6
CE	-1.6	-1	12
CE	-1.6	-0.8	5
CE	-1.6	-0.7	4
CE	-1.6	-0.6	2
CE	-1.6	-0.5	10
CE	-1.6	-0.4	11
CE	-1.6	-0.3	4
CE	-1.6	-0.2	5
CE	-1.6	-0.1	11
CE	-1.6	0	21
CE	-1.6	0.1	17
CE	-1.6	0.2	10
CE	-1.6	0.3	5
CE	-1.6	0.4	16
CE	-1.6	0.5	5
CE	-1.6	0.6	9
CE	-1.6	0.8	5
CE	-1.6	0.9	4
CE	-1.5	-1.7	4
CE	-1.5	-1.3	3
CE	-1.5	-1.2	8
CE	-1.5	-1.1	2
CE	-1.5	-1	5
CE	-1.5	-0.9	14
CE	-1.5	-0.8	6
CE	-1.5	-0.7	10
CE	-1.5	-0.6	5
CE	-1.5	-0.5	16
CE	-1.5	-0.4	13
CE	-1.5	-0.3	8
CE	-1.5	-0.2	4
CE	-1.5	-0.1	18
CE	-1.5	0	32
CE	-1.5	0.1	5
CE	-1.5	0.2	10
CE	-1.5	0.3	8
CE	-1.5	0.4	6
CE	-1.5	0.5	16
CE	-1.5	0.6	10
CE	-1.5	0.7	8
CE	-1.5	0.8	7
CE	-1.4	-1.8	2
CE	-1.4	-1.7	5
CE	-1.4	-1.6	5
CE	-1.4	-1.2	4
CE	-1.4	-1.1	7
CE	-1.4	-0.9	17
CE	-1.4	-0.8	10
CE	-1.4	-0.7	6
CE	-1.4	-0.6	17
CE	-1.4	-0.5	8
CE	-1.4	-0.4	18
CE	-1.4	-0.3	29
CE	-1.4	-0.2	18
CE	-1.4	-0.1	24
CE	-1.4	0	36
CE	-1.4	0.1	4
CE	-1.4	0.2	16
CE	-1.4	0.3	9
CE	-1.4	0.4	27
CE	-1.4	0.5	23
CE	-1.4	0.6	19
CE	-1.4	0.7	3
CE	-1.4	0.8	8
CE	-1.4	0.9	21
CE	-1.4	1.1	4
CE	-1.4	1.5	3
CE	-1.3	-1.7	5
CE	-1.3	-1.6	14
CE	-1.3	-1.5	4
CE	-1.3	-1.1	12
CE	-1.3	-1	1
CE	-1.3	-0.9	12
CE	-1.3	-0.8	13
CE	-1.3	-0.7	5
CE	-1.3	-0.6	13
CE	-1.3	-0.5	23
CE	-1.3	-0.4	9
CE	-1.3	-0.3	28
CE	-1.3	-0.2	20
CE	-1.3	-0.1	39
CE	-1.3	0	51
CE	-1.3	0.1	39
CE	-1.3	0.2	25
CE	-1.3	0.3	34
CE	-1.3	0.4	37
CE	-1.3	0.5	13
CE	-1.3	0.6	14
CE	-1.3	0.7	11
CE	-1.3	0.8	23
CE	-1.3	0.9	21
CE	-1.3	1	4
CE	-1.3	1.1	4
CE	-1.3	1.2	7
CE	-1.3	1.3	6
CE	-1.3	1.4	5
CE	-1.3	1.5	2
CE	-1.2	-1.7	2
CE	-1.2	-1.5	15
CE	-1.2	-1.4	13
CE	-1.2	-1.3	2
CE	-1.2	-1.1	6
CE	-1.2	-1	6
CE	-1.2	-0.9	14
CE	-1.2	-0.8	13
CE	-1.2	-0.7	26
CE	-1.2	-0.6	20
CE	-1.2	-0.5	14
CE	-1.2	-0.4	23
CE	-1.2	-0.3	37
CE	-1.2	-0.2	21
CE	-1.2	-0.1	33
CE	-1.2	0	89
CE	-1.2	0.1	96
CE	-1.2	0.2	27
CE	-1.2	0.3	25
CE	-1.2	0.4	48
CE	-1.2	0.5	46
CE	-1.2	0.6	29
CE	-1.2	0.7	6
CE	-1.2	0.8	8
CE	-1.2	0.9	32
CE	-1.2	1	12
CE	-1.2	1.1	6
CE	-1.2	1.3	3
CE	-1.2	1.4	5
CE	-1.1	-1.5	5
CE	-1.1	-1.4	9
CE	-1.1	-1.3	19
CE	-1.1	-1.2	17
CE	-1.1	-1.1	12
CE	-1.1	-1	3
CE	-1.1	-0.9	9
CE	-1.1	-0.8	27
CE	-1.1	-0.7	20
CE	-1.1	-0.6	37
CE	-1.1	-0.5	26
CE	-1.1	-0.4	17
CE	-1.1	-0.3	43
CE	-1.1	-0.2	36
CE	-1.1	-0.1	111
CE	-1.1	0	64
CE	-1.1	0.1	74
CE	-1.1	0.2	52
CE	-1.1	0.3	66
CE	-1.1	0.4	56
CE	-1.1	0.5	30
CE	-1.1	0.6	31
CE	-1.1	0.7	19
CE	-1.1	0.8	23
CE	-1.1	0.9	24
CE	-1.1	1	25
CE	-1.1	1.1	6
CE	-1.1	1.2	9
CE	-1.1	1.3	6
CE	-1.1	1.7	1
CE	-1	-1.5	4
CE	-1	-1.4	7
CE	-1	-1.3	6
CE	-1	-1.2	2
CE	-1	-1.1	21
CE	-1	-1	10
CE	-1	-0.9	19
CE	-1	-0.8	25
CE	-1	-0.7	23
CE	-1	-0.6	36
CE	-1	-0.5	45
CE	-1	-0.4	38
CE	-1	-0.3	66
CE	-1	-0.2	71
CE	-1	-0.1	56
CE	-1	0	74
CE	-1	0.1	111
CE	-1	0.2	102
CE	-1	0.3	86
CE	-1	0.4	85
CE	-1	0.5	83
CE	-1	0.6	73
CE	-1	0.7	77
CE	-1	0.8	18
CE	-1	0.9	39
CE	-1	1	17
CE	-1	1.1	14
CE	-1	1.2	11
CE	-1	1.3	7
CE	-1	1.4	6
CE	-1	1.5	2
CE	-1	1.6	5
CE	-1	1.7	5
CE	-1	1.8	6
CE	-1	1.9	1
CE	-0.9	-1.4	7
CE	-0.9	-1.3	9
CE	-0.9	-1.2	7
CE	-0.9	-1.1	25
CE	-0.9	-1	19
CE	-0.9	-0.9	23
CE	-0.9	-0.8	33
CE	-0.9	-0.7	33
CE	-0.9	-0.6	64
CE	-0.9	-0.5	50
CE	-0.9	-0.4	132
CE	-0.9	-0.3	149
CE	-0.9	-0.2	85
CE	-0.9	-0.1	108
CE	-0.9	0	119
CE	-0.9	0.1	127
CE	-0.9	0.2	127
CE	-0.9	0.3	134
CE	-0.9	0.4	56
CE	-0.9	0.5	41
CE	-0.9	0.6	55
CE	-0.9	0.7	26
CE	-0.9	0.8	26
CE	-0.9	0.9	54
CE	-0.9	1	29
CE	-0.9	1.1	26
CE	-0.9	1.2	10
CE	-0.9	1.3	6
CE	-0.9	1.4	7
CE	-0.9	1.5	8
CE	-0.9	1.6	6
CE	-0.9	1.7	2
CE	-0.9	2.1	3
CE	-0.8	-1.7	3
CE	-0.8	-1.6	14
CE	-0.8	-1.5	6
CE	-0.8	-1.4	7
CE	-0.8	-1.3	24
CE	-0.8	-1.2	29
CE	-0.8	-1.1	13
CE	-0.8	-1	46
CE	-0.8	-0.9	48
CE	-0.8	-0.8	55
CE	-0.8	-0.7	52
CE	-0.8	-0.6	80
CE	-0.8	-0.5	84
CE	-0.8	-0.4	175
CE	-0.8	-0.3	112
CE	-0.8	-0.2	125
CE	-0.8	-0.1	164
CE	-0.8	0	190
CE	-0.8	0.1	122
CE	-0.8	0.2	114
CE	-0.8	0.3	190
CE	-0.8	0.4	78
CE	-0.8	0.5	80
CE	-0.8	0.6	61
CE	-0.8	0.7	60
CE	-0.8	0.8	53
CE	-0.8	0.9	61
CE	-0.8	1	37
CE	-0.8	1.1	23
CE	-0.8	1.2	4
CE	-0.8	1.3	12
CE	-0.8	1.4	11
CE	-0.8	1.5	5
CE	-0.8	1.9	7
CE	-0.8	2	7
CE	-0.8	2.1	3
CE	-0.7	-1.7	3
CE	-0.7	-1.6	18
CE	-0.7	-1.5	29
CE	-0.7	-1.4	29
CE	-0.7	-1.3	37
CE	-0.7	-1.2	49
CE	-0.7	-1.1	34
CE	-0.7	-1	39
CE	-0.7	-0.9	44
CE	-0.7	-0.8	49
CE	-0.7	-0.7	77
CE	-0.7	-0.6	148
CE	-0.7	-0.5	99
CE	-0.7	-0.4	156
CE	-0.7	-0.3	91
CE	-0.7	-0.2	126
CE	-0.7	-0.1	74
CE	-0.7	0	126
CE	-0.7	0.1	109
CE	-0.7	0.2	124
CE	-0.7	0.3	162
CE	-0.7	0.4	112
CE	-0.7	0.5	44
CE	-0.7	0.6	40
CE	-0.7	0.7	76
CE	-0.7	0.8	70
CE	-0.7	0.9	83
CE	-0.7	1	41
CE	-0.7	1.1	42
CE	-0.7	1.2	28
CE	-0.7	1.3	15
CE	-0.7	1.4	6
CE	-0.7	1.6	5
CE	-0.7	1.7	7
CE	-0.7	1.8	6
CE	-0.6	-1.9	4
CE	-0.6	-1.8	2
CE	-0.6	-1.7	2
CE	-0.6	-1.6	7
CE	-0.6	-1.5	13
CE	-0.6	-1.4	25
CE	-0.6	-1.3	29
CE	-0.6	-1.2	48
CE	-0.6	-1.1	72
CE	-0.6	-1	62
CE	-0.6	-0.9	91
CE	-0.6	-0.8	43
CE	-0.6	-0.7	72
CE	-0.6	-0.6	84
CE	-0.6	-0.5	72
CE	-0.6	-0.4	170
CE	-0.6	-0.3	208
CE	-0.6	-0.2	127
CE	-0.6	-0.1	90
CE	-0.6	0	83
CE	-0.6	0.1	129
CE	-0.6	0.2	150
CE	-0.6	0.3	162
CE	-0.6	0.4	157
CE	-0.6	0.5	84
CE	-0.6	0.6	87
CE	-0.6	0.7	85
CE	-0.6	0.8	52
CE	-0.6	0.9	79
CE	-0.6	1	60
CE	-0.6	1.1	49
CE	-0.6	1.2	36
CE	-0.6	1.3	13
CE	-0.6	1.4	19
CE	-0.6	1.5	13
CE	-0.6	1.6	8
CE	-0.6	1.7	7
CE	-0.6	1.8	13
CE	-0.6	1.9	10
CE	-0.6	2	1
CE	-0.5	-1.8	9
CE	-0.5	-1.7	11
CE	-0.5	-1.6	10
CE	-0.5	-1.5	5
CE	-0.5	-1.4	6
CE	-0.5	-1.3	10
CE	-0.5	-1.2	21
CE	-0.5	-1.1	70
CE	-0.5	-1	68
CE	-0.5	-0.9	67
CE	-0.5	-0.8	75
CE	-0.5	-0.7	96
CE	-0.5	-0.6	127
CE	-0.5	-0.5	178
CE	-0.5	-0.4	132
CE	-0.5	-0.3	111
CE	-0.5	-0.2	156
CE	-0.5	-0.1	118
CE	-0.5	0	150
CE	-0.5	0.1	196
CE	-0.5	0.2	144
CE	-0.5	0.3	106
CE	-0.5	0.4	113
CE	-0.5	0.5	126
CE	-0.5	0.6	179
CE	-0.5	0.7	114
CE	-0.5	0.8	107
CE	-0.5	0.9	78
CE	-0.5	1	60
CE	-0.5	1.1	61
CE	-0.5	1.2	37
CE	-0.5	1.3	31
CE	-0.5	1.4	24
CE	-0.5	1.5	24
CE	-0.5	1.6	26
CE	-0.5	1.7	14
CE	-0.5	1.8	6
CE	-0.5	1.9	7
CE	-0.5	2	2
CE	-0.4	-2.2	1
CE	-0.4	-1.7	4
CE	-0.4	-1.6	15
CE	-0.4	-1.5	15
CE	-0.4	-1.4	19
CE	-0.4	-1.3	19
CE	-0.4	-1.2	34
CE	-0.4	-1.1	44
CE	-0.4	-1	67
CE	-0.4	-0.9	74
CE	-0.4	-0.8	106
CE	-0.4	-0.7	142
CE	-0.4	-0.6	154
CE	-0.4	-0.5	142
CE	-0.4	-0.4	114
CE	-0.4	-0.3	127
CE	-0.4	-0.2	134
CE	-0.4	-0.1	140
CE	-0.4	0	159
CE	-0.4	0.1	171
CE	-0.4	0.2	117
CE	-0.4	0.3	152
CE	-0.4	0.4	171
CE	-0.4	0.5	169
CE	-0.4	0.6	223
CE	-0.4	0.7	145
CE	-0.4	0.8	90
CE	-0.4	0.9	100
CE	-0.4	1	74
CE	-0.4	1.1	45
CE	-0.4	1.2	40
CE	-0.4	1.3	18
CE	-0.4	1.4	17
CE	-0.4	1.5	10
CE	-0.4	1.6	1
CE	-0.4	1.8	3
CE	-0.3	-2.2	5
CE	-0.3	-2.1	6
CE	-0.3	-2	6
CE	-0.3	-1.9	1
CE	-0.3	-1.7	1
CE	-0.3	-1.6	10
CE	-0.3	-1.5	13
CE	-0.3	-1.4	25
CE	-0.3	-1.3	16
CE	-0.3	-1.2	13
CE	-0.3	-1.1	69
CE	-0.3	-1	196
CE	-0.3	-0.9	65
CE	-0.3	-0.8	72
CE	-0.3	-0.7	85
CE	-0.3	-0.6	147
CE	-0.3	-0.5	149
CE	-0.3	-0.4	139
CE	-0.3	-0.3	163
CE	-0.3	-0.2	142
CE	-0.3	-0.1	122
CE	-0.3	0	146
CE	-0.3	0.1	184
CE	-0.3	0.2	117
CE	-0.3	0.3	191
CE	-0.3	0.4	292
CE	-0.3	0.5	179
CE	-0.3	0.6	169
CE	-0.3	0.7	132
CE	-0.3	0.8	88
CE	-0.3	0.9	101
CE	-0.3	1	83
CE	-0.3	1.1	51
CE	-0.3	1.2	32
CE	-0.3	1.3	33
CE	-0.3	1.4	13
CE	-0.3	1.5	9
CE	-0.3	1.6	3
CE	-0.3	1.8	4
CE	-0.3	1.9	2
CE	-0.2	-1.9	5
CE	-0.2	-1.8	11
CE	-0.2	-1.7	13
CE	-0.2	-1.6	5
CE	-0.2	-1.5	1
CE	-0.2	-1.4	7
CE	-0.2	-1.3	22
CE	-0.2	-1.2	36
CE	-0.2	-1.1	75
CE	-0.2	-1	149
CE	-0.2	-0.9	93
CE	-0.2	-0.8	72
CE	-0.2	-0.7	86
CE	-0.2	-0.6	88
CE	-0.2	-0.5	129
CE	-0.2	-0.4	377
CE	-0.2	-0.3	315
CE	-0.2	-0.2	95
CE	-0.2	-0.1	101
CE	-0.2	0	150
CE	-0.2	0.1	190
CE	-0.2	0.2	194
CE	-0.2	0.3	156
CE	-0.2	0.4	146
CE	-0.2	0.5	134
CE	-0.2	0.6	88
CE	-0.2	0.7	129
CE	-0.2	0.8	171
CE	-0.2	0.9	122
CE	-0.2	1	113
CE	-0.2	1.1	79
CE	-0.2	1.2	58
CE	-0.2	1.3	35
CE	-0.2	1.4	18
CE	-0.2	1.5	14
CE	-0.2	1.6	4
CE	-0.2	1.7	7
CE	-0.2	1.8	5
CE	-0.2	1.9	3
CE	-0.1	-1.6	21
CE	-0.1	-1.5	37
CE	-0.1	-1.4	26
CE	-0.1	-1.3	36
CE	-0.1	-1.2	43
CE	-0.1	-1.1	67
CE	-0.1	-1	65
CE	-0.1	-0.9	86
CE	-0.1	-0.8	123
CE	-0.1	-0.7	107
CE	-0.1	-0.6	117
CE	-0.1	-0.5	101
CE	-0.1	-0.4	353
CE	-0.1	-0.3	142
CE	-0.1	-0.2	140
CE	-0.1	-0.1	149
CE	-0.1	0	210
CE	-0.1	0.1	178
CE	-0.1	0.2	171
CE	-0.1	0.3	107
CE	-0.1	0.4	87
CE	-0.1	0.5	119
CE	-0.1	0.6	144
CE	-0.1	0.7	183
CE	-0.1	0.8	144
CE	-0.1	0.9	145
CE	-0.1	1	77
CE	-0.1	1.1	94
CE	-0.1	1.2	105
CE	-0.1	1.3	61
CE	-0.1	1.4	27
CE	-0.1	1.5	24
CE	-0.1	1.6	22
CE	-0.1	1.7	15
CE	-0.1	1.8	10
CE	-0.1	1.9	6
CE	-0.1	2	2
CE	-0.1	2.2	3
CE	-0.1	2.3	4
CE	-0.1	2.4	3
CE	0	-2	3
CE	0	-1.9	7
CE	0	-1.8	6
CE	0	-1.7	4
CE	0	-1.6	6
CE	0	-1.5	16
CE	0	-1.4	29
CE	0	-1.3	44
CE	0	-1.2	52
CE	0	-1.1	31
CE	0	-1	87
CE	0	-0.9	84
CE	0	-0.8	95
CE	0	-0.7	131
CE	0	-0.6	101
CE	0	-0.5	97
CE	0	-0.4	160
CE	0	-0.3	204
CE	0	-0.2	124
CE	0	-0.1	106
CE	0	0	183
CE	0	0.1	121
CE	0	0.2	119
CE	0	0.3	90
CE	0	0.4	96
CE	0	0.5	81
CE	0	0.6	214
CE	0	0.7	155
CE	0	0.8	114
CE	0	0.9	88
CE	0	1	67
CE	0	1.1	56
CE	0	1.2	31
CE	0	1.3	28
CE	0	1.4	26
CE	0	1.5	16
CE	0	1.6	1
CE	0	1.7	16
CE	0	1.8	9
CE	0	2.2	2
CE	0	2.3	2
CE	0.1	-2.1	1
CE	0.1	-2	6
CE	0.1	-1.9	6
CE	0.1	-1.8	6
CE	0.1	-1.7	6
CE	0.1	-1.6	12
CE	0.1	-1.5	18
CE	0.1	-1.4	29
CE	0.1	-1.3	44
CE	0.1	-1.2	45
CE	0.1	-1.1	84
CE	0.1	-1	115
CE	0.1	-0.9	144
CE	0.1	-0.8	145
CE	0.1	-0.7	144
CE	0.1	-0.6	187
CE	0.1	-0.5	154
CE	0.1	-0.4	114
CE	0.1	-0.3	193
CE	0.1	-0.2	177
CE	0.1	-0.1	177
CE	0.1	0	236
CE	0.1	0.1	95
CE	0.1	0.2	94
CE	0.1	0.3	87
CE	0.1	0.4	153
CE	0.1	0.5	177
CE	0.1	0.6	141
CE	0.1	0.7	112
CE	0.1	0.8	110
CE	0.1	0.9	116
CE	0.1	1	97
CE	0.1	1.1	77
CE	0.1	1.2	38
CE	0.1	1.3	18
CE	0.1	1.4	21
CE	0.1	1.5	28
CE	0.1	1.6	30
CE	0.1	1.7	8
CE	0.1	1.8	8
CE	0.1	1.9	11
CE	0.1	2	8
CE	0.2	-2.1	2
CE	0.2	-2	4
CE	0.2	-1.9	9
CE	0.2	-1.8	11
CE	0.2	-1.7	15
CE	0.2	-1.6	12
CE	0.2	-1.5	19
CE	0.2	-1.4	25
CE	0.2	-1.3	25
CE	0.2	-1.2	43
CE	0.2	-1.1	100
CE	0.2	-1	131
CE	0.2	-0.9	128
CE	0.2	-0.8	161
CE	0.2	-0.7	144
CE	0.2	-0.6	148
CE	0.2	-0.5	130
CE	0.2	-0.4	138
CE	0.2	-0.3	112
CE	0.2	-0.2	112
CE	0.2	-0.1	187
CE	0.2	0	194
CE	0.2	0.1	227
CE	0.2	0.2	236
CE	0.2	0.3	173
CE	0.2	0.4	176
CE	0.2	0.5	148
CE	0.2	0.6	130
CE	0.2	0.7	142
CE	0.2	0.8	149
CE	0.2	0.9	142
CE	0.2	1	97
CE	0.2	1.1	72
CE	0.2	1.2	80
CE	0.2	1.3	54
CE	0.2	1.4	37
CE	0.2	1.5	12
CE	0.2	1.6	10
CE	0.2	1.7	12
CE	0.2	1.8	4
CE	0.3	-2.2	5
CE	0.3	-2.1	5
CE	0.3	-2	6
CE	0.3	-1.9	1
CE	0.3	-1.8	5
CE	0.3	-1.7	5
CE	0.3	-1.6	10
CE	0.3	-1.5	10
CE	0.3	-1.4	8
CE	0.3	-1.3	18
CE	0.3	-1.2	49
CE	0.3	-1.1	86
CE	0.3	-1	102
CE	0.3	-0.9	110
CE	0.3	-0.8	144
CE	0.3	-0.7	127
CE	0.3	-0.6	134
CE	0.3	-0.5	117
CE	0.3	-0.4	67
CE	0.3	-0.3	115
CE	0.3	-0.2	128
CE	0.3	-0.1	138
CE	0.3	0	264
CE	0.3	0.1	167
CE	0.3	0.2	149
CE	0.3	0.3	143
CE	0.3	0.4	233
CE	0.3	0.5	237
CE	0.3	0.6	171
CE	0.3	0.7	163
CE	0.3	0.8	175
CE	0.3	0.9	132
CE	0.3	1	119
CE	0.3	1.1	79
CE	0.3	1.2	54
CE	0.3	1.3	23
CE	0.3	1.4	12
CE	0.3	1.5	14
CE	0.3	1.6	9
CE	0.3	1.7	1
CE	0.4	-1.9	5
CE	0.4	-1.8	4
CE	0.4	-1.6	6
CE	0.4	-1.5	11
CE	0.4	-1.4	26
CE	0.4	-1.3	29
CE	0.4	-1.2	33
CE	0.4	-1.1	57
CE	0.4	-1	116
CE	0.4	-0.9	95
CE	0.4	-0.8	59
CE	0.4	-0.7	153
CE	0.4	-0.6	138
CE	0.4	-0.5	175
CE	0.4	-0.4	164
CE	0.4	-0.3	119
CE	0.4	-0.2	135
CE	0.4	-0.1	171
CE	0.4	0	155
CE	0.4	0.1	156
CE	0.4	0.2	117
CE	0.4	0.3	165
CE	0.4	0.4	116
CE	0.4	0.5	157
CE	0.4	0.6	277
CE	0.4	0.7	181
CE	0.4	0.8	141
CE	0.4	0.9	130
CE	0.4	1	59
CE	0.4	1.1	48
CE	0.4	1.2	25
CE	0.4	1.3	26
CE	0.4	1.4	6
CE	0.4	1.5	7
CE	0.4	1.6	7
CE	0.5	-2.1	4
CE	0.5	-2	5
CE	0.5	-1.8	7
CE	0.5	-1.7	8
CE	0.5	-1.6	12
CE	0.5	-1.5	17
CE	0.5	-1.4	18
CE	0.5	-1.3	38
CE	0.5	-1.2	47
CE	0.5	-1.1	70
CE	0.5	-1	59
CE	0.5	-0.9	46
CE	0.5	-0.8	65
CE	0.5	-0.7	78
CE	0.5	-0.6	104
CE	0.5	-0.5	129
CE	0.5	-0.4	194
CE	0.5	-0.3	188
CE	0.5	-0.2	207
CE	0.5	-0.1	234
CE	0.5	0	198
CE	0.5	0.1	182
CE	0.5	0.2	118
CE	0.5	0.3	129
CE	0.5	0.4	151
CE	0.5	0.5	167
CE	0.5	0.6	157
CE	0.5	0.7	118
CE	0.5	0.8	89
CE	0.5	0.9	103
CE	0.5	1	50
CE	0.5	1.1	41
CE	0.5	1.2	33
CE	0.5	1.3	10
CE	0.5	1.4	16
CE	0.5	1.5	9
CE	0.5	1.6	4
CE	0.6	-1.8	1
CE	0.6	-1.7	12
CE	0.6	-1.6	2
CE	0.6	-1.5	4
CE	0.6	-1.4	19
CE	0.6	-1.3	41
CE	0.6	-1.2	39
CE	0.6	-1.1	49
CE	0.6	-1	40
CE	0.6	-0.9	47
CE	0.6	-0.8	74
CE	0.6	-0.7	132
CE	0.6	-0.6	138
CE	0.6	-0.5	88
CE	0.6	-0.4	100
CE	0.6	-0.3	215
[truncated: 373 more rows]

## Sheet: Figure1C
index_acous	depth	nasc
121056	240	9.61266
121056	500	84.5194
121056	260	8.6467
121056	580	146.792
121056	540	122.852
121056	700	53.7105
121056	40	68.5894
121056	620	170.098
121056	720	29.6721
121056	100	42.5932
121056	480	74.939
121056	380	4.4977
121056	120	23.4313
121056	60	90.8862
121056	340	3.07468
121056	400	13.394
121056	20	42.2736
121056	360	4.57092
121056	420	41.4039
121056	460	71.4061
121056	680	90.1532
121056	640	145.639
121056	320	3.26683
121056	280	7.13122
121056	740	20.139
121056	80	71.3283
121056	200	8.08385
121056	140	14.7227
121056	160	10.6939
121056	180	8.87023
121056	560	122.898
121056	440	71.763
121056	220	9.02779
121056	300	5.0215
121056	660	121.804
121056	520	109.198
121056	600	167.852
121057	680	85.8125
121057	80	82.8335
121057	560	118.542
121057	700	63.1475
121057	720	34.0812
121057	740	26.1673
121057	20	28.662
121057	260	8.18088
121057	140	12.017
121057	500	97.4389
121057	660	110.21
121057	640	132.27
121057	100	40.8385
121057	580	152.144
121057	460	81.9562
121057	600	163.775
121057	540	103.661
121057	200	9.44148
121057	620	153.624
121057	520	95.5058
121057	40	68.1868
121057	180	9.79339
121057	240	9.45155
121057	220	9.51806
121057	360	4.43838
121057	300	3.96106
121057	340	3.88798
121057	280	5.35178
121057	440	58.3306
121057	420	28.1554
121057	160	9.75156
121057	380	4.22396
121057	480	95.8941
121057	120	18.9651
121057	60	96.2289
121057	400	10.2092
121057	320	3.41451
121058	700	53.1016
121058	740	20.0289
121058	400	7.31703
121058	720	25.4962
121058	660	113.716
121058	540	103.613
121058	580	105.895
121058	180	12.0153
121058	200	10.6773
121058	520	107.936
121058	480	96.8875
121058	100	45.1996
121058	280	5.79378
121058	560	102.101
121058	600	116.633
121058	40	55.9814
121058	120	16.9818
121058	300	4.52475
121058	220	10.547
121058	420	20.9391
121058	680	88.7863
121058	320	4.00019
121058	260	9.3164
121058	620	133.278
121058	20	30.0961
121058	360	6.57681
121058	80	108.784
121058	60	110.646
121058	340	6.02385
121058	640	133.037
121058	440	47.7951
121058	140	11.4363
121058	500	116.256
121058	160	10.2177
121058	460	72.9073
121058	240	10.1859
121058	380	5.16837
121059	240	9.1912
121059	280	5.2772
121059	460	63.2582
121059	400	4.78295
121059	120	28.006
121059	620	125.376
121059	360	4.32992
121059	320	3.47383
121059	60	138.945
121059	80	138.688
121059	200	9.8672
121059	300	4.11169
121059	100	62.0887
121059	520	111.81
121059	640	129.481
121059	260	7.43619
121059	220	9.66247
121059	580	119.911
121059	380	4.67943
121059	600	122.234
121059	180	10.3942
121059	720	29.0904
121059	560	119.461
121059	20	39.359
121059	340	3.63472
121059	740	23.7406
121059	700	55.0497
121059	660	126.426
121059	140	14.7052
121059	680	103.328
121059	540	118.807
121059	420	6.73828
121059	440	26.1152
121059	160	11.7202
121059	480	84.3015
121059	40	82.7766
121059	500	88.1418
121060	540	133.917
121060	480	91.3325
121060	580	125.789
121060	60	137.153
121060	400	4.68113
121060	720	47.5899
121060	80	126.998
121060	640	131.878
121060	220	7.36777
121060	500	107.478
121060	600	124.006
121060	740	24.3716
121060	360	4.26607
121060	700	101.315
121060	280	5.30828
121060	200	8.14832
121060	100	63.901
121060	340	3.71047
121060	320	3.85661
121060	160	10.8826
121060	380	4.79455
121060	120	34.3841
121060	240	7.55048
121060	660	150.025
121060	40	78.4234
121060	20	36.0541
121060	460	59.8664
121060	420	5.64446
121060	140	18.058
121060	300	4.54564
121060	260	6.88502
121060	620	125.026
121060	680	138.381
121060	520	116.583
121060	440	22.6898
121060	560	138.396
121060	180	9.89864
121061	180	9.32804
121061	340	4.38838
121061	660	137.048
121061	100	75.2271
121061	460	51.4144
121061	360	5.47097
121061	640	135.52
121061	600	130.726
121061	280	4.46084
121061	500	79.9653
121061	60	186.095
121061	220	6.29983
121061	160	9.79963
121061	320	3.9373
121061	520	89.6553
121061	240	7.23975
121061	120	37.7528
121061	620	132.897
121061	420	4.87543
121061	140	16.5341
121061	440	20.5671
121061	80	142.389
121061	580	127.113
121061	40	123.745
121061	400	6.58359
121061	200	7.14854
121061	560	122.413
121061	380	6.14556
121061	20	49.6415
121061	260	5.47237
121061	540	104.471
121061	680	122.268
121061	480	70.0704
121061	300	3.21227
121061	740	26.7291
121061	720	49.593
121061	700	88.7667
121062	360	6.83595
121062	720	30.8409
121062	640	140.812
121062	180	11.5193
121062	40	138.972
121062	200	6.85448
121062	740	17.8529
121062	300	2.69166
121062	280	3.02685
121062	420	4.72146
121062	220	4.92064
121062	400	5.88764
121062	260	4.19494
121062	500	68.539
121062	380	7.17964
121062	240	5.2229
121062	460	42.5235
121062	80	162.999
121062	440	15.4667
121062	580	160.403
121062	60	176.457
121062	540	110.388
121062	320	3.01756
121062	680	98.6896
121062	600	167.902
121062	620	153.404
121062	160	12.0166
121062	140	22.2379
121062	560	140.654
121062	20	51.3165
121062	120	58.4615
121062	100	101.943
121062	660	123.637
121062	700	70.4881
121062	480	61.2968
121062	520	72.6245
121062	340	5.07516
121063	380	6.42753
121063	20	37.6162
121063	320	3.38062
121063	300	2.67292
121063	60	153.76
121063	360	8.32957
121063	280	2.98612
121063	340	4.98449
121063	80	159.028
121063	40	112.421
121063	260	3.95826
121063	140	30.1324
121063	120	70.4224
121063	100	139.955
121063	640	159.579
121063	720	56.8411
121063	440	24.3843
121063	200	7.21363
121063	160	17.8486
121063	500	67.9616
121063	580	134.671
121063	220	8.68985
121063	740	23.5436
121063	400	4.52782
121063	520	61.8581
121063	700	91.5741
121063	480	69.1195
121063	540	76.9927
121063	680	120.992
121063	560	113.503
121063	460	49.7485
121063	180	11.9459
121063	620	160.331
121063	420	8.23171
121063	240	7.29829
121063	600	149.96
121063	660	143.739
121064	180	11.4287
121064	160	14.9795
121064	120	41.1087
121064	80	146.179
121064	280	3.35415
121064	420	30.5096
121064	540	82.1979
121064	20	43.3229
121064	620	187.493
121064	700	87.2181
121064	460	68.9957
121064	560	137.495
121064	40	161.256
121064	140	14.6897
121064	360	7.44447
121064	240	4.43804
121064	200	6.6353
121064	580	168.533
121064	300	3.21784
121064	500	50.8063
121064	720	50.5756
121064	480	57.1549
121064	400	12.1667
121064	740	21.1882
121064	600	176.868
121064	680	122.004
121064	440	63.2785
121064	640	186.099
121064	380	5.57877
121064	220	4.94621
121064	100	104.756
121064	320	3.66564
121064	60	203.613
121064	660	154.968
121064	260	3.66126
121064	340	6.22945
121064	520	54.9556
121065	520	43.99
121065	640	169.951
121065	700	84.3413
121065	400	14.4979
121065	440	59.2357
121065	600	154.464
121065	620	170.459
121065	540	62.428
121065	660	146.386
121065	300	4.23506
121065	500	38.6122
121065	480	46.6565
121065	360	7.00891
121065	280	4.5877
121065	560	89.1234
121065	720	52.3742
121065	460	63.4707
121065	580	126.373
121065	240	4.32248
121065	120	28.7042
121065	140	11.2959
121065	220	4.75489
121065	740	19.1683
121065	680	114.124
121065	320	3.35375
121065	380	6.51345
121065	420	34.7654
121065	160	11.0611
121065	260	4.45161
121065	60	163.733
121065	180	8.8462
121065	40	132.983
121065	340	5.29106
121065	20	46.5896
121065	100	74.9614
121065	80	120.956
121065	200	6.15142
121066	340	4.17356
121066	200	6.0724
121066	360	5.55373
121066	680	197.154
121066	420	35.1169
121066	520	53.97
121066	620	172.067
121066	20	37.6495
121066	580	102.092
121066	500	43.0531
121066	40	87.4143
121066	240	5.30322
121066	300	3.1119
121066	60	106.199
121066	540	80.8378
121066	280	3.43868
121066	460	69.2261
121066	480	50.7963
121066	100	49.4962
121066	160	14.5846
121066	260	3.99588
121066	220	6.75745
121066	720	81.9143
121066	80	88.4716
121066	400	14.2953
121066	700	142.394
121066	320	3.23892
121066	560	97.8196
121066	140	8.89098
121066	740	29.6964
121066	600	133.964
121066	120	19.0594
121066	380	7.56089
121066	180	8.32828
121066	640	205.918
121066	440	64.8118
121066	660	257.75
121067	500	45.3624
121067	180	9.97563
121067	80	105.031
121067	140	9.88933
121067	700	139.811
121067	200	7.98262
121067	260	3.75839
121067	300	2.44193
121067	340	3.19273
121067	480	46.3287
121067	600	141.427
121067	380	4.06606
121067	120	18.5012
121067	720	114.605
121067	360	3.52572
121067	560	94.3531
121067	20	34.6816
121067	420	16.5043
121067	400	7.49094
121067	660	185.576
121067	320	2.57089
121067	460	42.192
121067	40	80.3762
121067	520	49.844
121067	740	32.7741
121067	620	144.683
121067	440	31.1329
121067	680	134.543
121067	580	132.73
121067	240	4.77554
121067	280	3.46759
121067	160	10.6698
121067	540	65.799
121067	640	190.812
121067	60	134.826
121067	220	6.28759
121067	100	64.6202
121068	720	85.6937
121068	360	3.80625
121068	340	3.45033
121068	700	84.9093
121068	740	41.0635
121068	480	32.8439
121068	500	34.0611
121068	400	10.7097
121068	420	32.2052
121068	440	40.232
121068	60	118.769
121068	620	181.749
121068	580	157.018
121068	380	3.23901
121068	320	2.74612
121068	680	93.7129
121068	40	83.7342
121068	600	176.572
121068	140	9.62591
121068	180	13.2045
121068	460	36.2108
121068	640	183.083
121068	220	6.74808
121068	520	49.1895
121068	660	157.194
121068	260	3.69967
121068	120	17.8793
121068	100	45.8128
121068	200	9.9502
121068	300	2.67947
121068	540	74.642
121068	80	86.4545
121068	160	10.1532
121068	20	39.8357
121068	280	3.25155
121068	560	124.267
121068	240	4.32706
121069	480	36.2852
121069	500	37.6749
121069	280	4.18649
121069	560	103.826
121069	460	42.7955
121069	740	26.565
121069	680	108.878
121069	580	182.37
121069	520	45.3972
121069	300	3.41603
121069	720	54.0206
121069	400	7.89367
121069	40	80.8857
121069	420	19.696
121069	200	8.95801
121069	320	3.37766
121069	660	144.56
121069	160	10.9824
121069	640	176.928
121069	140	9.2389
121069	220	6.46164
121069	260	5.43844
121069	700	74.7293
121069	540	65.6838
121069	80	118.055
121069	440	40.7849
121069	60	123.79
121069	620	204.812
121069	240	6.27808
121069	340	3.69184
121069	180	11.012
121069	600	211.896
121069	100	40.9561
121069	20	29.1
121069	380	4.72213
121069	120	10.6232
121069	360	3.5823
121070	420	14.3513
121070	320	2.58736
121070	700	115.518
121070	440	42.6478
121070	300	2.43214
121070	380	5.50468
121070	400	4.48784
121070	460	53.1076
121070	340	3.34309
121070	520	50.0013
121070	360	4.5978
121070	620	206.113
121070	740	29.2582
121070	580	170.702
121070	480	42.7377
121070	560	127.965
121070	640	197.567
121070	600	193.818
121070	720	72.9204
121070	180	14.7167
121070	500	38.0615
121070	680	144.884
121070	660	163.812
121070	140	11.3714
121070	200	13.3581
121070	260	3.87413
121070	540	79.3378
121070	280	2.87272
121070	80	140.819
121070	60	144.154
121070	220	5.6697
121070	100	51.9533
121070	240	4.76338
121070	20	35.207
121070	40	76.9903
121070	120	17.4075
121070	160	10.8361
121071	140	12.2338
121071	320	2.59332
121071	380	5.48661
121071	120	30.5787
121071	200	11.8633
121071	360	4.61322
121071	240	6.18403
121071	400	4.69858
121071	480	26.8036
121071	560	132.024
121071	280	3.6625
121071	160	8.6625
121071	300	2.69799
121071	100	81.8785
121071	340	3.41665
121071	260	5.67469
121071	220	8.44591
121071	620	250.784
121071	500	39.8469
121071	640	236.201
121071	420	8.21863
121071	60	145.074
121071	180	11.3989
121071	440	16.6994
121071	720	44.8037
121071	80	151.446
121071	740	17.3564
121071	540	97.4577
121071	20	42.7319
121071	680	165.411
121071	600	236.082
121071	40	55.2729
121071	660	203.547
121071	520	63.5005
121071	460	23.3191
121071	580	181.09
121071	700	111.867
121072	700	147.022
121072	740	28.0857
121072	420	8.31187
121072	500	20.9578
121072	40	89.0894
121072	680	232.585
121072	660	261.168
121072	600	188.916
121072	620	229.248
121072	280	3.19966
121072	560	100.749
121072	240	4.51361
121072	360	5.5742
121072	20	64.4321
121072	580	138.116
121072	160	9.45213
121072	260	4.98122
121072	480	16.2748
121072	520	38.7143
121072	60	153.251
121072	440	10.8656
121072	400	6.5328
121072	140	18.7353
121072	200	8.90445
121072	300	2.34649
121072	180	7.84466
121072	460	11.9896
121072	720	56.9484
121072	540	68.3427
121072	220	5.72817
121072	120	40.2873
121072	340	4.00058
121072	320	2.63744
121072	100	73.7673
121072	380	6.53935
121072	640	255.447
121072	80	119.32
121073	260	7.33396
121073	720	110.068
121073	440	7.75154
121073	380	5.90194
121073	600	195.332
121073	560	106.149
121073	540	71.709
121073	220	6.42142
121073	400	5.77497
121073	460	7.41033
121073	360	6.03716
121073	180	6.32298
121073	60	104.111
121073	660	340.671
121073	340	5.00936
121073	320	4.0765
121073	240	6.31585
121073	480	10.2338
121073	80	103.426
121073	120	36.034
121073	420	7.08569
121073	100	78.3769
121073	740	38.2099
121073	300	3.60531
121073	160	8.18315
121073	200	7.80698
121073	680	319.654
121073	700	246.842
121073	40	76.8299
121073	640	319.515
121073	580	141.335
121073	20	50.3815
121073	520	41.5482
121073	280	5.29963
121073	140	16.2092
121073	620	267.03
121073	500	18.0192
121074	640	245.124
121074	700	328.706
121074	420	5.1932
121074	60	111.916
121074	220	6.44367
121074	100	85.7145
121074	40	78.5789
121074	240	5.23469
121074	680	367.912
121074	620	210.546
121074	340	4.59392
121074	160	8.62296
121074	360	5.39533
121074	300	4.33948
121074	740	40.1994
121074	480	6.79631
121074	200	6.65424
121074	120	43.6336
121074	460	7.14323
121074	180	5.14545
121074	660	351.133
121074	400	4.23851
121074	260	8.08155
121074	280	7.92665
121074	320	3.85985
121074	20	56.7072
121074	380	5.18902
121074	440	6.15854
121074	140	19.1175
121074	720	161.39
121074	540	86.8443
121074	600	176.448
121074	560	125.216
121074	520	42.8787
121074	580	146.478
121074	500	16.7361
121074	80	105.764
121075	240	4.69052
121075	340	4.16778
121075	620	191.506
121075	360	5.57187
121075	220	7.78914
121075	500	15.903
121075	540	88.2962
121075	300	4.17523
121075	440	5.14529
121075	580	158.134
121075	160	10.0369
121075	320	3.31169
121075	380	5.52043
121075	640	212.785
121075	180	6.80587
121075	280	7.22901
121075	420	4.25102
121075	460	6.09768
121075	480	7.23645
121075	520	49.5689
121075	400	3.79965
121075	200	8.64667
121075	560	137.265
121075	740	33.4349
121075	680	202.048
121075	60	95.6169
121075	40	125.842
121075	100	69.0008
121075	260	5.2492
121075	720	88.3119
121075	700	162.666
121075	20	46.1797
121075	660	214.022
121075	120	38.9529
121075	80	92.0162
121075	600	168.177
121075	140	20.663
121076	580	130.23
121076	380	4.15189
121076	660	210.492
121076	400	3.84475
121076	320	3.57324
121076	100	75.4834
121076	420	4.02215
121076	60	85.2871
121076	120	45.6679
121076	520	76.1578
121076	680	208.894
121076	440	5.63047
121076	20	40.4677
121076	460	7.34877
121076	300	4.39543
121076	560	139.01
121076	340	4.23604
121076	240	4.81975
121076	140	22.4939
121076	640	193.54
121076	600	137.058
121076	720	86.1318
121076	740	92.0387
121076	500	37.3931
121076	360	5.42873
121076	480	14.8901
121076	200	8.56408
121076	40	48.6445
121076	180	6.1499
121076	540	120.61
121076	280	6.60836
121076	80	102.197
121076	620	171.827
121076	220	7.60963
121076	160	9.88459
121076	700	168.063
121076	260	6.67751
121077	260	7.3933
121077	480	17.7327
121077	420	5.60307
121077	580	116.529
121077	360	6.64565
121077	240	8.96159
121077	180	7.2819
121077	340	6.39784
121077	20	39.3516
121077	200	11.5643
121077	320	4.8013
121077	500	38.669
121077	700	197.538
121077	220	10.3701
121077	280	5.23212
121077	540	117.677
121077	680	211.91
121077	140	25.2125
121077	660	217.469
121077	300	3.90205
121077	120	70.2906
121077	740	52.2665
121077	460	11.0598
121077	380	4.97482
121077	40	25.6304
121077	640	214.427
121077	560	103.689
121077	160	8.91688
121077	440	7.59172
121077	100	130.173
121077	720	130.314
121077	520	74.6671
121077	600	174.188
121077	620	206.588
121077	400	4.633
121077	60	84.5176
121077	80	132.018
121078	280	6.47852
121078	600	204.22
121078	460	6.78988
121078	520	62.7845
121078	500	25.7322
121078	740	38.9191
121078	540	91.2869
121078	240	11.868
121078	720	151.303
121078	480	12.252
121078	260	8.90522
121078	580	156.503
121078	620	238.134
121078	340	7.55705
121078	420	6.71614
121078	440	7.52938
121078	320	4.64189
121078	640	291.5
121078	300	4.01945
121078	360	7.92345
121078	560	120.186
121078	20	33.6217
121078	700	265.9
121078	160	8.95132
121078	120	61.7316
121078	380	6.46625
121078	660	304.969
121078	80	136.556
121078	220	14.6336
121078	40	20.6383
121078	400	6.35326
121078	140	21.3239
121078	200	13.8574
121078	680	302.177
121078	60	70.6518
121078	180	7.62236
121078	100	137.038
121079	120	56.0755
121079	600	149.248
121079	580	105.92
121079	160	8.23483
121079	640	241.281
121079	620	212.321
121079	260	7.79691
121079	520	50.2831
121079	180	5.66017
121079	60	91.3477
121079	420	7.19813
121079	80	130.511
121079	300	3.80349
121079	280	5.35318
121079	440	7.34557
121079	340	5.66835
121079	240	12.2946
121079	100	124.349
121079	660	219.09
121079	200	7.19576
121079	20	44.854
121079	480	15.6083
121079	360	5.71656
121079	740	33.2733
121079	460	9.80769
121079	400	6.03511
121079	540	71.1835
121079	500	28.1054
121079	700	155.727
121079	720	95.6138
121079	680	192.933
121079	140	20.7237
121079	380	4.78456
121079	220	13.7465
121079	560	87.2011
121079	40	21.8581
121079	320	4.6667
121080	460	13.9755
121080	400	5.65902
121080	160	7.46321
121080	80	96.4132
121080	420	5.48519
121080	280	4.60774
121080	380	4.98102
121080	140	17.3208
121080	340	5.49678
121080	620	218.326
121080	120	45.9402
121080	300	3.98006
121080	180	5.20342
121080	20	50.1031
121080	260	7.23855
121080	220	14.2092
121080	100	92.3185
121080	360	4.78726
121080	240	11.5823
121080	700	193.697
121080	40	30.2612
121080	680	201.858
121080	660	206.134
121080	200	9.1785
121080	440	8.38577
121080	60	73.2859
121080	320	4.93517
121080	540	79.971
121080	520	53.8219
121080	500	32.9361
121080	640	224.091
121080	560	108.186
121080	480	20.7028
121080	740	47.6902
121080	600	195.515
121080	720	132.58
121080	580	150.966
121081	440	9.51258
121081	580	130.517
121081	400	6.10934
121081	240	11.9474
121081	500	31.5344
121081	360	5.70528
121081	740	40.0718
121081	460	18.1024
121081	120	72.4604
121081	380	5.62716
121081	280	5.22611
121081	20	71.8454
121081	60	64.3309
121081	140	18.9007
121081	160	6.10072
121081	300	5.00628
121081	520	55.4769
121081	40	36.4343
121081	80	90.5407
121081	340	6.17194
121081	100	110.148
121081	200	9.54987
121081	220	14.2765
121081	600	150.046
121081	620	159.066
121081	420	5.82192
121081	720	120.897
121081	700	200.754
121081	320	6.05463
121081	640	152.342
121081	680	229.023
121081	480	23.7105
121081	540	92.6827
121081	260	7.86052
121081	560	108.679
121081	660	176.057
121081	180	6.07232
121082	300	4.77993
121082	200	10.9859
121082	240	9.82554
121082	60	68.3419
121082	460	28.1906
121082	260	7.54332
121082	40	39.2548
121082	220	11.3119
121082	120	51.3067
121082	500	63.3028
121082	440	14.0562
121082	280	5.62215
121082	180	6.74025
121082	480	39.0732
121082	20	59.5177
121082	80	95.5703
121082	560	112.063
121082	340	6.45229
121082	320	5.39486
121082	360	5.28354
121082	160	6.93233
121082	740	36.8841
121082	140	18.8278
121082	100	89.3317
121082	600	220.061
121082	720	108.756
121082	640	226.913
121082	620	213.908
121082	400	5.48174
121082	680	258.094
121082	700	208.474
121082	520	100.893
121082	380	4.82952
121082	660	258.544
121082	540	109.776
121082	580	164.787
121082	420	6.5228
121083	280	6.38227
121083	320	5.8071
121083	520	121.759
121083	440	17.8336
121083	340	6.69493
121083	600	221.209
121083	200	10.5847
121083	660	238.205
121083	500	86.0682
121083	300	5.6216
121083	420	8.86623
121083	680	243.882
121083	220	9.90727
121083	400	6.68649
121083	580	159.115
121083	360	6.42999
121083	620	248.917
121083	640	235.246
121083	460	32.9241
121083	260	8.00785
121083	540	108.156
121083	480	55.7403
121083	380	5.726
121083	720	126.349
121083	120	65.0076
121083	700	212.921
121083	80	82.7921
121083	740	36.1446
121083	560	124.131
121083	180	10.7388
121083	100	89.2259
121083	60	66.2577
121083	140	26.4207
121083	40	22.3791
121083	20	50.7729
121083	160	8.711
121083	240	9.27111
121084	80	89.0978
121084	40	42.469
121084	460	28.1819
121084	180	11.2543
121084	220	7.8667
121084	660	192.52
121084	520	94.2085
121084	500	72.0199
121084	680	196.449
121084	700	218.054
121084	380	4.93692
121084	200	9.69094
121084	480	49.7449
121084	300	4.52821
121084	600	139.707
121084	20	62.5329
121084	620	169.917
121084	240	8.23297
121084	440	12.84
121084	280	5.42196
121084	420	5.89031
121084	540	100.137
121084	720	179.665
121084	560	112.48
121084	160	7.88369
121084	100	77.2278
121084	640	182.28
121084	320	4.8135
121084	580	126.394
121084	340	5.72098
121084	60	75.2848
121084	120	56.0766
121084	260	7.23278
121084	740	61.2925
121084	140	20.9481
121084	360	5.75384
121084	400	5.29797
121085	100	100.12
121085	180	10.9289
121085	200	10.7989
121085	340	4.9651
121085	320	4.12043
121085	120	52.5744
121085	140	19.1144
121085	480	49.602
121085	580	163.938
121085	60	98.9574
121085	620	183.718
121085	740	41.6459
121085	500	90.2415
121085	460	21.3755
121085	20	107.931
121085	400	4.7625
121085	260	6.48435
121085	80	111.665
121085	420	4.73888
121085	540	130.044
121085	240	6.44463
121085	300	4.25482
121085	220	7.65112
121085	280	5.26176
121085	440	8.32327
121085	600	165.227
121085	520	113.62
121085	380	5.00907
121085	560	150.517
121085	360	5.11641
121085	720	140.031
121085	680	173.122
121085	660	181.064
121085	40	44.6008
121085	700	195.749
121085	160	7.3149
121085	640	201.032
121086	400	4.74115
121086	40	17.405
121086	740	28.0475
121086	260	6.21412
121086	540	116.531
121086	300	5.08924
121086	320	4.58457
121086	420	5.29407
121086	100	109.544
121086	440	6.61424
121086	280	5.80562
121086	120	58.8541
121086	680	162.298
121086	380	4.95959
121086	640	212.978
121086	620	223.961
121086	60	67.7151
121086	660	193.061
121086	80	117.479
121086	160	5.73864
121086	340	4.69417
121086	720	58.7889
121086	360	5.12209
121086	460	14.2407
121086	140	23.2113
121086	600	166.843
121086	560	136.063
121086	20	97.2096
121086	180	8.05012
121086	520	79.6181
121086	500	47.7754
121086	200	10.0263
121086	580	139.3
121086	240	6.89386
121086	220	8.89376
121086	700	100.187
121086	480	28.1566
121087	380	5.6402
121087	640	210.983
121087	400	4.8532
121087	100	65.1495
121087	300	4.6274
121087	560	152.383
121087	440	6.7178
121087	320	4.413
121087	660	201.91
121087	40	16.971
121087	700	126.436
121087	680	173.808
121087	360	5.24454
121087	20	106.222
121087	540	114.036
121087	80	85.7279
121087	420	5.00951
121087	340	4.74322
121087	600	172.9
121087	60	35.3042
121087	460	11.4439
121087	240	7.24925
121087	580	167.629
121087	740	35.2945
121087	120	34.6726
121087	520	77.6668
121087	200	11.3624
121087	180	8.7639
121087	720	69.2669
121087	260	5.9518
121087	280	5.1693
121087	620	203.051
121087	160	6.44716
121087	140	13.0681
121087	220	9.18845
121087	480	21.7988
121087	500	41.2162
121088	580	146.493
121088	540	94.2609
121088	180	8.79435
121088	240	6.82838
121088	660	155.082
121088	380	4.70939
121088	60	80.4545
121088	740	27.1186
121088	720	75.0519
121088	40	21.332
121088	620	154.997
121088	600	147.212
121088	320	4.67336
121088	400	4.44499
121088	20	98.6629
121088	300	4.27627
121088	360	5.72514
121088	280	4.387
121088	200	8.55586
121088	680	150.107
121088	160	7.83648
121088	80	91.4815
121088	220	8.5736
121088	100	80.9471
121088	480	17.8266
121088	440	6.00936
121088	460	9.43279
121088	640	161.51
121088	340	5.56696
121088	500	29.5304
121088	260	4.83353
121088	700	126.023
121088	140	16.4456
121088	120	42.4243
121088	420	4.7331
121088	560	122.251
121088	520	50.8357
121089	300	4.4508
121089	500	47.9205
121089	320	4.95791
121089	280	4.42794
121089	220	6.89193
121089	480	28.2151
121089	200	8.9515
121089	120	44.5969
121089	680	198.465
121089	240	5.78185
121089	180	6.11983
121089	580	158.919
121089	560	126.935
121089	360	5.07611
121089	380	4.71759
121089	440	9.12542
121089	40	28.9612
121089	460	16.529
121089	400	5.08294
121089	420	5.78139
121089	340	5.2403
121089	620	156.801
121089	260	4.84374
121089	140	18.2581
121089	700	158.418
121089	80	116.157
121089	540	98.6419
121089	740	38.1671
121089	100	87.5268
121089	160	7.05223
121089	640	205.274
121089	720	94.8631
121089	600	141.832
121089	60	105.095
121089	520	72.7575
121089	660	219.915
121089	20	100.612
121090	620	188.381
121090	660	261.266
121090	480	27.9193
121090	540	96.4356
121090	600	152.729
121090	340	6.62185
121090	420	5.08151
121090	580	123.714
121090	160	7.14163
121090	240	5.82823
121090	440	8.02779
121090	300	5.02583
121090	740	31.6705
121090	640	215.729
121090	500	47.4853
121090	680	235.184
121090	380	5.14361
121090	280	5.13675
121090	140	13.6938
121090	260	5.32935
121090	220	10.0693
121090	700	138.099
121090	80	120.572
121090	120	32.3717
121090	100	62.9462
121090	460	14.7575
121090	720	76.0355
121090	400	5.03061
121090	560	103.161
121090	200	12.4818
121090	520	78.5321
121090	180	10.5826
121090	320	6.18069
121090	40	59.0343
121090	20	49.2357
121090	360	6.00026
121090	60	109.049
121091	260	5.66621
121091	700	82.6162
121091	160	7.50288
121091	680	175.663
121091	80	121.849
121091	180	10.2393
121091	240	8.64016
121091	200	14.5999
121091	600	172.841
121091	100	89.0028
121091	280	4.80168
121091	220	13.8498
121091	140	12.2595
121091	20	47.4575
121091	40	61.2618
121091	120	31.4261
121091	440	6.07891
121091	540	86.0724
121091	340	5.70604
121091	60	112.957
121091	380	4.99171
121091	580	143.307
121091	460	10.917
121091	320	5.39469
121091	300	5.0809
121091	400	4.71479
121091	560	114.258
121091	420	4.72606
121091	660	230.775
121091	640	226.258
121091	740	25.3651
121091	520	66.1561
121091	360	5.56399
121091	500	44.562
121091	720	36.1093
121091	480	24.1125
121091	620	202.075
121092	340	4.52557
121092	300	4.35311
121092	680	184.189
121092	320	4.35741
121092	460	13.0391
121092	380	5.07743
121092	360	4.97179
121092	480	26.0661
121092	20	48.871
121092	700	78.2334
121092	580	173.797
121092	260	5.81258
121092	100	46.4793
121092	280	4.50064
121092	500	45.2462
121092	540	87.7665
121092	560	130.918
121092	160	8.44098
121092	200	17.2402
121092	440	6.44411
121092	520	70.3088
121092	80	85.0627
121092	140	11.8374
121092	120	24.4079
121092	400	4.90977
121092	620	249.656
121092	40	70.7905
121092	240	8.52026
121092	420	5.35282
121092	640	253.718
121092	740	29.403
121092	600	224.987
121092	220	16.0081
121092	720	35.7556
121092	660	243.027
121092	60	113.287
121092	180	12.7076
121093	640	218.862
121093	200	18.4464
121093	620	244.599
121093	120	20.7668
121093	180	12.0116
121093	140	12.4853
121093	380	5.48652
121093	300	4.40746
121093	660	193.119
121093	520	69.975
121093	80	67.4156
121093	700	101.239
121093	480	20.2367
121093	680	163.13
121093	40	62.8336
121093	160	9.98531
121093	20	47.6696
121093	320	5.65878
121093	220	12.6771
121093	60	104.281
121093	740	27.8136
121093	460	9.21348
121093	580	181.031
121093	100	39.3345
121093	600	237.407
121093	440	6.06219
121093	420	6.51704
121093	500	45.8102
121093	240	8.8271
121093	280	5.35543
121093	260	7.38374
121093	340	6.36932
121093	720	36.9975
121093	540	89.3619
121093	560	123.273
121093	400	6.09602
121093	360	5.88517
121094	200	13.385
121094	320	4.26401
121094	140	14.3623
121094	340	5.99585
121094	180	10.4302
121094	120	27.267
121094	440	10.7653
121094	280	5.55464
121094	260	6.47722
121094	160	8.92766
121094	80	93.2069
121094	740	31.0381
121094	500	50.8327
121094	220	9.43712
121094	640	191.454
121094	60	92.0133
121094	360	6.54722
121094	560	131.961
121094	460	17.9739
121094	400	6.58906
121094	520	74.2447
121094	600	189.099
121094	20	32.9137
121094	480	31.3723
121094	580	168.571
121094	660	176.705
121094	380	6.39506
121094	300	4.11244
121094	100	50.244
121094	240	7.00345
121094	720	42.3481
121094	420	7.3743
121094	40	59.445
121094	680	151.137
121094	700	99.0769
121094	620	195.162
121094	540	101.212
121095	180	10.8797
121095	680	125.855
121095	300	3.739
121095	540	103.488
121095	720	40.0271
121095	80	102.93
121095	700	85.9129
121095	420	8.02086
121095	600	222.87
121095	640	200.297
121095	580	190.791
121095	560	137.257
121095	660	159.939
121095	360	6.16533
121095	120	27.646
121095	140	13.8278
121095	440	16.5986
121095	280	3.98643
121095	260	5.68699
121095	380	7.44154
121095	320	4.28824
121095	460	28.886
121095	500	56.375
121095	480	43.4553
121095	620	236.286
121095	100	60.6102
121095	340	5.08902
121095	240	7.48825
121095	400	8.3841
121095	40	71.799
121095	20	44.5224
121095	520	75.087
121095	60	104.666
121095	160	8.31899
121095	200	10.3543
121095	740	34.4363
121095	220	9.04389
121096	80	103.936
121096	580	188.437
121096	60	115.594
121096	560	156.418
121096	240	9.37327
121096	440	22.7326
121096	700	108.319
121096	100	58.8247
121096	180	11.2375
121096	140	9.28029
121096	40	89.9901
121096	320	4.78164
121096	220	11.3864
121096	340	4.76596
121096	540	116.845
121096	720	54.5789
121096	120	23.4165
121096	600	218.088
121096	640	181.315
121096	20	29.1253
121096	620	217.934
121096	680	138.403
121096	300	5.09164
121096	360	6.01163
121096	380	8.42357
121096	280	5.15844
121096	740	25.1672
121096	420	8.63411
121096	400	6.30631
121096	460	40.5648
121096	260	7.20912
121096	660	143.631
121096	480	53.6265
121096	200	11.8684
121096	500	67.3601
121096	160	7.86552
121096	520	83.1071
121097	40	142.25
121097	540	104.878
121097	20	17.8401
121097	560	136.819
121097	440	18.5132
121097	660	172.825
121097	580	157.044
121097	720	79.0177
121097	620	190.298
121097	220	7.97872
121097	600	172.164
121097	740	26.3407
121097	480	54.135
121097	360	4.69606
121097	700	153.736
121097	280	4.27029
121097	460	40.2819
121097	500	55.0897
121097	260	5.24334
121097	680	186.586
121097	300	3.61817
121097	380	6.76175
121097	180	15.8111
121097	400	5.72833
121097	60	131.507
121097	120	19.2621
121097	640	182.126
121097	340	3.64996
121097	80	96.1718
121097	420	6.55475
121097	160	8.8075
121097	240	6.57575
121097	140	8.77658
121097	320	3.43854
121097	100	49.6793
121097	200	14.6198
121097	520	69.7178
121098	20	23.421
121098	180	12.8541
121098	60	249.476
121098	500	69.3937
121098	80	121.363
121098	100	42.1954
121098	140	8.56288
121098	320	4.03584
121098	120	18.5762
121098	360	5.35929
121098	380	6.89497
121098	740	24.7294
121098	480	55.1884
121098	220	9.78939
121098	280	4.52123
121098	200	13.007
121098	260	5.40782
121098	460	35.6466
121098	160	7.68155
121098	440	16.8255
121098	300	4.18592
121098	520	83.0181
121098	40	230.965
121098	560	122.744
121098	240	6.96216
121098	340	4.11762
121098	400	6.00078
121098	680	199.938
121098	640	274.486
121098	600	271.729
121098	540	104.201
121098	720	89.8812
121098	420	7.82946
121098	580	185.469
121098	660	233.733
121098	700	176.586
121098	620	284.302
121099	440	7.63837
121099	460	21.7245
121099	180	12.0028
121099	80	118.658
121099	240	7.75252
121099	300	3.93224
121099	120	27.7058
121099	260	5.23075
121099	560	182.404
121099	140	12.0567
121099	160	7.51585
121099	100	56.6704
121099	480	49.9997
121099	520	75.7105
121099	20	30.4562
121099	500	65.2285
121099	620	352.86
121099	540	100.249
121099	580	267.742
121099	60	262.683
121099	600	334.437
121099	740	39.7899
121099	40	224.182
121099	720	122.684
121099	380	5.7858
121099	700	220.093
121099	340	4.64972
121099	200	13.6372
121099	220	10.5386
121099	400	5.67942
121099	420	4.92975
121099	660	278.456
121099	320	3.9603
121099	280	3.95968
121099	640	326.652
121099	360	5.34411
121099	680	239.483
121100	740	58.9472
121100	560	179.031
121100	400	5.77855
121100	580	219.383
121100	480	50.9064
121100	520	80.3054
121100	720	85.771
121100	20	25.01
121100	180	9.41999
121100	660	219.241
121100	500	68.77
121100	120	30.7969
121100	640	295.461
121100	600	249.211
121100	700	118.384
121100	40	192.587
121100	220	11.4521
121100	260	4.22145
121100	60	228.747
121100	540	116.534
121100	240	7.74561
121100	300	3.03474
121100	280	2.78321
121100	200	11.8274
121100	100	58.2289
121100	140	16.0386
121100	80	109.295
121100	620	302.955
121100	160	11.1614
121100	680	135.652
121100	460	19.3964
121100	380	5.59142
121100	320	3.47842
121100	420	5.22273
121100	440	6.80007
121100	360	4.92576
121100	340	4.02185
121101	520	79.0315
121101	100	44.9172
121101	80	79.5532
121101	660	272.688
121101	160	12.0502
121101	380	5.70811
121101	20	24.2494
121101	440	8.82725
121101	420	6.66698
121101	200	13.6082
121101	180	11.4878
121101	140	15.0297
121101	120	24.7148
121101	360	5.01988
121101	260	5.5398
121101	680	209.213
121101	580	208.543
121101	40	128.631
121101	220	13.8933
121101	60	150.236
121101	240	10.4308
121101	700	146.957
121101	400	6.28561
121101	480	40.2172
121101	320	4.05292
121101	460	20.0047
121101	280	3.90136
121101	640	288.944
121101	300	4.292
121101	540	118.703
121101	560	176.755
121101	600	229.451
121101	500	61.222
121101	620	255.825
121101	740	49.2622
121101	340	4.22177
121101	720	95.6654
121102	120	22.4775
121102	220	16.927
121102	160	14.1691
121102	680	147.957
121102	240	10.6273
121102	80	79.1132
121102	60	113.401
121102	340	4.07723
121102	720	59.7332
121102	660	178.88
121102	700	103.564
121102	480	31.4059
121102	540	85.5713
121102	100	46.2652
121102	520	53.7058
121102	500	45.1431
121102	740	40.6565
121102	400	4.88322
121102	560	138.352
121102	460	16.5925
121102	40	103.3
121102	620	191.548
121102	440	8.60074
121102	320	4.01534
121102	260	6.16577
121102	200	23.5638
121102	280	4.39414
121102	600	185.794
121102	380	4.78544
121102	20	30.6933
121102	640	192.049
121102	140	12.3898
121102	580	173.878
121102	180	16.6117
121102	360	4.53631
121102	420	5.50097
121102	300	4.42524
121103	600	223.107
121103	440	10.3144
121103	380	4.14095
121103	160	11.6819
121103	20	35.0577
121103	280	3.4635
121103	460	18.1172
121103	420	6.79386
121103	60	128.224
121103	200	16.7656
121103	40	140.903
121103	620	204.176
121103	260	4.12024
121103	120	22.1798
121103	100	47.2364
121103	580	250.861
121103	140	13.6702
121103	660	157.525
121103	180	15.7214
121103	360	4.4432
121103	520	62.7062
121103	400	4.97211
121103	80	85.8382
121103	740	46.2484
121103	540	112.672
121103	320	4.63736
121103	340	4.84416
121103	700	108.267
121103	560	199.147
121103	240	6.51983
121103	720	66.7322
121103	480	31.7559
121103	500	44.067
121103	220	14.3514
121103	680	132.079
121103	300	3.44323
121103	640	174.901
121104	420	5.80698
121104	580	256.353
121104	260	5.82381
121104	660	218.944
121104	480	21.1873
121104	740	39.9008
121104	240	8.38899
121104	280	4.14241
121104	360	4.83263
121104	700	97.1232
121104	100	55.4176
121104	300	3.47247
121104	120	24.2123
121104	180	10.8754
121104	20	31.0829
121104	80	98.9361
121104	340	4.4309
121104	460	11.8919
121104	500	36.2193
121104	440	7.42992
121104	680	141.552
121104	540	90.3998
121104	720	56.6184
121104	200	12.4789
121104	380	3.81129
121104	60	137.391
121104	520	55.1532
121104	160	9.67278
121104	560	159.295
121104	40	156.277
121104	620	181.984
121104	640	230.297
121104	320	3.7712
121104	220	12.0325
121104	600	206.306
121104	400	4.42057
121104	140	12.0993
121105	500	49.9134
121105	700	123.596
121105	600	170.049
121105	40	142.64
121105	240	8.21026
121105	720	70.0522
121105	20	35.5726
121105	480	32.9733
121105	640	175.028
121105	680	166.932
121105	420	7.29071
121105	120	21.5482
121105	160	10.3732
121105	60	161.007
121105	580	181.278
121105	660	212.992
121105	140	10.5355
121105	560	161.768
121105	740	33.6279
121105	380	5.22653
121105	100	52.428
121105	340	5.66567
121105	220	12.6268
121105	180	16.759
121105	360	6.20769
121105	300	4.193
121105	80	102.456
121105	620	149.005
121105	200	17.0383
121105	400	6.79749
121105	440	8.83389
121105	260	5.54636
121105	520	65.3943
121105	460	18.3496
121105	320	4.91225
121105	540	112.633
121105	280	4.2646
121106	100	42.0786
121106	140	9.21119
121106	40	190.68
121106	660	224.77
121106	320	4.54235
121106	720	86.5056
121106	380	4.32445
121106	460	25.8814
121106	340	5.51523
121106	420	7.0169
121106	520	78.4619
121106	640	226.959
121106	680	178.536
121106	540	89.9114
121106	560	105.955
121106	20	31.9286
121106	120	18.7326
121106	260	5.42097
121106	620	188.29
121106	80	87.2193
121106	60	138.682
121106	480	41.0712
121106	240	6.88301
121106	200	17.3312
121106	740	28.5093
121106	280	4.04001
121106	220	7.58984
121106	500	60.0996
121106	440	14.1563
121106	360	5.43869
121106	580	127.251
121106	600	152.756
121106	180	19.7096
121106	160	11.6875
121106	300	3.78615
121106	700	143.212
121106	400	5.22554
121107	300	4.37168
121107	440	12.7977
121107	320	4.33483
121107	380	5.0815
121107	260	7.85297
121107	740	53.6266
121107	240	7.76568
121107	340	5.64938
121107	520	74.4704
121107	500	60.6564
121107	720	116.584
121107	200	11.9553
121107	280	6.441
121107	100	41.6674
121107	360	5.98647
121107	680	207.587
121107	400	5.69995
121107	220	7.04874
121107	640	218.929
121107	660	224.05
121107	700	177.108
121107	580	119.992
121107	460	23.9879
121107	420	6.71348
121107	80	79.2109
121107	160	9.48868
121107	600	174.145
121107	540	80.7058
121107	620	207.073
121107	180	13.037
121107	120	18.5582
121107	20	33.6072
121107	140	9.08332
121107	480	41.1721
121107	40	164.656
121107	60	105.661
121107	560	90.6618
121108	60	120.998
121108	500	45.8526
121108	580	103.293
121108	560	91.1029
121108	420	5.46409
121108	600	123.025
121108	660	284.925
121108	20	32.2629
121108	200	10.1319
121108	540	78.3508
121108	680	248.225
121108	740	54.6851
121108	380	5.22084
121108	260	6.16616
121108	620	168.814
121108	160	7.66737
121108	340	4.27061
121108	140	13.6544
121108	220	5.66363
121108	720	128.055
121108	400	5.67039
121108	520	62.7406
121108	40	114.917
121108	480	32.3025
121108	300	4.3745
121108	240	6.06529
121108	180	11.2459
121108	120	30.4799
121108	80	93.0932
121108	280	5.46814
121108	360	4.81481
121108	100	63.8286
121108	700	202.845
121108	640	263.291
121108	460	19.9754
121108	440	8.8152
121108	320	3.61916
121109	200	14.0823
121109	180	19.198
121109	260	7.46732
121109	340	4.71931
121109	720	69.61
121109	140	12.7883
121109	320	3.57252
121109	240	7.6171
121109	220	9.87646
121109	360	5.17764
121109	660	239.254
121109	60	153.628
121109	120	32.3507
121109	40	122.325
121109	380	5.51068
121109	540	88.4568
121109	80	93.2654
121109	160	9.65223
121109	560	109.664
121109	740	26.9464
121109	580	119.336
121109	400	5.82463
121109	520	60.916
121109	700	141.654
121109	640	225.261
121109	460	17.5302
121109	440	7.11023
121109	280	6.96705
121109	680	213.204
121109	620	152.55
121109	480	34.8356
121109	420	6.21969
121109	300	4.84015
121109	20	28.0574
121109	600	130.645
121109	100	64.8584
121109	500	49.4962
121110	220	7.5649
[truncated: 4,180 more rows]

## Sheet: Figure1D
in_out_bord_eff	depth	nasc_m	nasc_sd	n
Inside	20	49.0139	20.0691	112
Inside	40	109.304	56.159	112
Inside	60	139.655	48.8101	112
Inside	80	119.047	39.6471	112
Inside	100	74.2034	32.1553	112
Inside	120	36.39	22.9284	112
Inside	140	15.6331	8.62628	112
Inside	160	11.3906	5.26011	112
Inside	180	12.2975	5.64621	112
Inside	200	11.0169	3.75258	112
Inside	220	8.47923	3.06165	112
Inside	240	6.59747	2.41681	112
Inside	260	5.34772	1.93978	112
Inside	280	4.45226	1.1841	112
Inside	300	4.01045	0.958025	112
Inside	320	4.10796	1.24368	112
Inside	340	4.30879	1.10787	112
Inside	360	4.61565	0.885741	112
Inside	380	5.18308	1.15085	112
Inside	400	6.41013	3.50891	112
Inside	420	9.34397	8.19862	112
Inside	440	17.0031	12.3461	112
Inside	460	27.912	13.0117	112
Inside	480	38.748	11.7275	112
Inside	500	48.5657	13.5566	112
Inside	520	64.3334	19.4331	112
Inside	540	90.8348	28.1953	112
Inside	560	122.179	36.9618	112
Inside	580	155.016	45.097	112
Inside	600	187.68	46.4843	112
Inside	620	216.061	47.1076	112
Inside	640	232.843	48.7677	112
Inside	660	234.05	46.8535	112
Inside	680	218.481	49.1903	112
Inside	700	185.783	53.5741	112
Inside	720	124.451	47.5752	112
Inside	740	53.8814	24.818	112
Outside	20	63.321	24.873	55
Outside	40	99.9123	36.2699	55
Outside	60	110.705	40.0294	55
Outside	80	86.3054	44.2637	55
Outside	100	46.3891	33.6795	55
Outside	120	20.727	17.2032	55
Outside	140	10.8752	6.02937	55
Outside	160	10.0502	3.26441	55
Outside	180	13.1244	6.33349	55
Outside	200	14.5439	7.98381	55
Outside	220	12.6006	7.7796	55
Outside	240	9.03871	5.06091	55
Outside	260	6.71967	2.83245	55
Outside	280	5.30392	1.87263	55
Outside	300	4.3578	1.57806	55
Outside	320	4.05676	1.2819	55
Outside	340	4.56667	1.24196	55
Outside	360	5.14707	1.25304	55
Outside	380	5.1386	1.02328	55
Outside	400	6.03782	2.67539	55
Outside	420	10.9488	9.3511	55
Outside	440	21.9445	18.3763	55
Outside	460	33.5145	23.6704	55
Outside	480	41.0948	25.5283	55
Outside	500	47.936	24.5811	55
Outside	520	62.7421	25.945	55
Outside	540	91.4774	32.5991	55
Outside	560	124.112	38.7998	55
Outside	580	153.113	52.1514	55
Outside	600	184.736	67.7847	55
Outside	620	208.576	71.3205	55
Outside	640	218.712	69.633	55
Outside	660	217.136	72.8329	55
Outside	680	198.021	77.0518	55
Outside	700	155.725	71.3586	55
Outside	720	93.1112	46.8591	55
Outside	740	40.102	22.1617	55

## Sheet: Figure2A
cyclonic_type	anom_sst_m	sst_min	sst_max
AE	0.0456045	0.00499124	0.0862178
CE	-0.12148	-0.168494	-0.0744656

## Sheet: Figure2B
cyclonic_type	anom_chloro_m	chloro_min	chloro_max
AE	0.578502	-1.15987	2.31687
CE	3.26313	1.24693	5.27934

## Sheet: Figure2C
distance_class2	cyclonic_type	vertical_layer	delta_mean	inte_max	inte_min
Inside	AE	0-200m	0.312912	12.321	-11.6951
Inside	AE	200-750m	5.72964	13.9901	-2.53078
Inside	CE	0-200m	-0.921985	12.9787	-14.8226
Inside	CE	200-750m	-2.5609	3.34374	-8.46554

## Sheet: Figure2D
cyclonic_type	depth	delta_mean	inte_max	inte_min
AE	20	12.8988	32.8736	-7.07592
AE	40	-7.51515	13.4113	-28.4416
AE	60	0.036856	14.3356	-14.2619
AE	80	1.77501	11.9688	-8.41876
AE	100	0.379518	10.3973	-9.63822
AE	120	-0.333114	9.61295	-10.2792
AE	140	-1.61548	5.76825	-8.9992
AE	160	-1.66886	3.03687	-6.37459
AE	180	-0.959349	2.40474	-4.32344
AE	200	0.130853	3.24316	-2.98145
AE	220	1.04647	4.00065	-1.9077
AE	240	1.95948	4.84479	-0.925831
AE	260	1.84459	5.23636	-1.54718
AE	280	2.02279	6.30775	-2.26217
AE	300	2.49984	7.16568	-2.16599
AE	320	3.04094	8.29615	-2.21428
AE	340	4.2388	11.5242	-3.04659
AE	360	6.244	15.2439	-2.75592
AE	380	8.1425	17.3496	-1.06463
AE	400	8.99865	17.8236	0.17368
AE	420	8.25468	18.0601	-1.55076
AE	440	6.4629	17.6079	-4.68207
AE	460	6.22503	17.2676	-4.81753
AE	480	6.56987	16.6496	-3.50985
AE	500	6.95438	16.3578	-2.449
AE	520	7.09943	16.4984	-2.29957
AE	540	6.42312	15.4659	-2.61963
AE	560	5.96531	14.1646	-2.23402
AE	580	6.10046	14.3225	-2.12156
AE	600	6.12435	14.5089	-2.26016
AE	620	6.20024	14.3118	-1.91132
AE	640	5.42274	13.0045	-2.15901
AE	660	4.79587	12.3436	-2.75182
AE	680	5.85262	14.2414	-2.53619
AE	700	7.97934	17.5692	-1.61052
AE	720	10.0434	20.7051	-0.618313
AE	740	8.18846	17.5343	-1.15737
CE	20	2.03605	27.7868	-23.7147
CE	40	4.40824	27.6293	-18.8128
CE	60	-1.30844	12.3972	-15.0141
CE	80	-1.68307	9.37213	-12.7383
CE	100	0.936969	12.859	-10.985
CE	120	-2.01328	9.84868	-13.8752
CE	140	-5.45509	2.85981	-13.77
CE	160	-4.04864	1.6186	-9.71589
CE	180	-1.67059	3.05221	-6.39338
CE	200	-0.42202	3.52974	-4.37378
CE	220	-0.213178	2.80276	-3.22912
CE	240	0.327043	3.66781	-3.01373
CE	260	1.40764	5.31509	-2.49982
CE	280	2.19712	6.81724	-2.42299
CE	300	0.369452	5.60375	-4.86485
CE	320	-1.13906	4.42367	-6.70179
CE	340	-0.764541	5.00272	-6.5318
CE	360	0.659178	6.81149	-5.49313
CE	380	1.80406	8.7577	-5.14959
CE	400	0.447137	7.55423	-6.65995
CE	420	-3.0997	3.89251	-10.0919
CE	440	-7.34795	-0.623733	-14.0722
CE	460	-11.7756	-5.65549	-17.8958
CE	480	-13.0204	-7.39926	-18.6415
CE	500	-10.854	-5.39096	-16.3169
CE	520	-8.83369	-3.15637	-14.511
CE	540	-7.75954	-1.66093	-13.8581
CE	560	-7.87165	-1.52708	-14.2162
CE	580	-7.55398	-1.00664	-14.1013
CE	600	-5.05756	1.76876	-11.8839
CE	620	-0.839679	5.86964	-7.54899
CE	640	1.58128	8.02528	-4.86272
CE	660	1.81981	8.06215	-4.42253
CE	680	2.13623	7.958	-3.68554
CE	700	2.07236	7.71838	-3.57366
CE	720	1.32555	7.0778	-4.4267
CE	740	0.8393	6.85921	-5.18061

## Sheet: Figure3
effet_eddy_fact	vertical_layer	n_perc
Decrease	Chlorophyll	42.5287
Decrease	NASC,_x000D_ 0-200m	4.7619
Decrease	NASC,_x000D_ 200-750m	4.30839
Decrease	SST	40
Null	Chlorophyll	17.4713
Null	NASC,_x000D_ 0-200m	90.0227
Null	NASC,_x000D_ 200-750m	87.0748
Null	SST	12.6437
Increase	Chlorophyll	40
Increase	NASC,_x000D_ 0-200m	5.21542
Increase	NASC,_x000D_ 200-750m	8.61678
Increase	SST	47.3563
Decrease	Chlorophyll	39.5349
Decrease	NASC,_x000D_ 0-200m	6.91057
Decrease	NASC,_x000D_ 200-750m	10.9756
Decrease	SST	58.9852
Null	Chlorophyll	17.1247
Null	NASC,_x000D_ 0-200m	86.7886
Null	NASC,_x000D_ 200-750m	83.1301
Null	SST	12.685
Increase	Chlorophyll	43.3404
Increase	NASC,_x000D_ 0-200m	6.30081
Increase	NASC,_x000D_ 200-750m	5.89431
Increase	SST	28.3298

## Sheet: Figure4
index_unique_eddy	cyclonic_type	effect	amplitude	piegage_5j	effective_area	anom_sst2	anom_chloro	obs_number
10852020	CE	No effect	0.0433	1.30011	62706.6	-0.0212648	25.816	72
10875947	CE	No effect	0.012	0.538382	13940.4	0.0193419	13.1434	51
10875949	CE	No effect	0.0181	0.393186	27798.4	-0.241203	16.012	53
10875949	CE	No effect	0.0181	0.393186	27798.4	-0.241203	16.012	53
10995709	CE	No effect	0.0112	0.332796	17054.6	0.057691	-1.42012	33
11040762	CE	No effect	0.0103	0.444964	5075.02	0.0196462	2.46583	8
17044265	CE	Increase	0.0469	2.71115	5981.31	-0.010303	1.42154	100
17504092	CE	No effect	0.0404	3.76499	5944.32	0.089323	120.139	2
18433608	CE	Increase	0.1423	9.5296	15623.4	-1.10927	70.2268	154
18567217	CE	No effect	0.1674	2.17361	24644.2	-0.206756	90.6953	86
18772626	CE	No effect	0.4876	4.85529	30725.1	-0.475572	-24.3063	27
18854243	CE	No effect	0.1993	3.49164	10394.3	0.234773	17.6273	47
19107417	CE	No effect	0.0311	1.58296	5590.01	-0.544013	19.1756	29
19179783	CE	No effect	0.0931	1.61374	14271.8	-0.127429	8.44258	15
19928336	CE	No effect	0.1987	20.5713	28419.9	-0.129427	-10.9666	26
19928337	CE	No effect	0.2104	16.243	32732	-0.123107	-11.7223	27
19928338	CE	Decrease	0.2215	12.362	38605.3	-0.324908	-16.8544	28
19928338	CE	Decrease	0.2215	12.362	38605.3	-0.324908	-16.8544	28
20331114	CE	Increase	0.0703	2.70591	7911.54	-0.095	-13.6947	47				cyclonic_type	effect	variable	Q1	Q2	Q3	IQR	minimum_value	maximum_value
20587129	CE	No effect	0.059	2.03748	11061.3	0.0542727	1.98387	1281				AE	Decrease	amplitude	0.0281	0.0811	0.162	0.1339	-0.17275	0.36285
20854284	CE	No effect	0.0405	2.52319	15866.9	0.154453	18.3337	13				AE	Decrease	piegage_5j	2.05652	4.10741	5.48397	3.42745	-3.08465	10.6251
20920651	CE	No effect	0.0443	5.23751	3449.99	-0.381667	-6.0181	0				AE	Decrease	effective_area	9018.72	12555.7	26468.2	17449.4	-17155.4	52642.3
20920652	CE	No effect	0.0553	3.77918	4427.8	-0.500458	28.3015	1				AE	Decrease	anom_sst2	-0.0300265	0.0792857	0.542744	0.57277	-0.889182	1.4019
20964540	CE	No effect	0.0137	1.42114	4434.31	0.0856787	-1.57923	199				AE	Decrease	anom_chloro	-15.0314	-9.35245	1.1155	16.1469	-39.2517	25.3358
21036401	CE	Increase	0.11	6.34491	33041.1	-0.0440295	-12.0599	159				AE	Decrease	obs_number	18	40	76	58	-69	163
21036401	CE	No effect	0.11	6.34491	33041.1	-0.0440295	-12.0599	159				AE	No effect	amplitude	0.023725	0.049	0.0818	0.058075	-0.0633875	0.168912
21116637	CE	No effect	0.0804	3.26863	21093	-0.0906371	14.1974	101				AE	No effect	piegage_5j	1.44076	2.8594	4.69844	3.25768	-3.44576	9.58496
21188540	CE	No effect	0.2132	10.6153	14682.8	-0.336205	51.4245	4				AE	No effect	effective_area	9710.55	16333.6	26430.3	16719.7	-15369.1	51509.9
21188549	CE	No effect	0.1729	5.59563	22016.9	0.209586	14.1248	13				AE	No effect	anom_sst2	-0.142414	0.0286523	0.177031	0.319445	-0.621581	0.656199
21313541	CE	No effect	0.1144	13.8081	14304.6	-0.838326	-20.7609	42				AE	No effect	anom_chloro	-7.62271	-0.52262	8.32467	15.9474	-31.5438	32.2457
21313542	CE	No effect	0.1221	12.3214	15032.5	-0.745594	-16.3295	43				AE	No effect	obs_number	16	39	100	84	-110	226
21418063	CE	No effect	0.1474	6.45357	60673.5	-0.145934	8.83452	76				AE	Increase	amplitude	0.04285	0.0719	0.09205	0.0492	-0.03095	0.16585
21433801	CE	No effect	0.0067	0.292924	4483.18	-0.0286718	65.1781	4				AE	Increase	piegage_5j	2.36417	3.48041	5.73331	3.36914	-2.68954	10.787
21525081	CE	No effect	0.0296	1.11478	11169.4	0.0427142	-2.93824	21				AE	Increase	effective_area	9323.23	13789.7	22146.5	12823.2	-9911.6	41381.3
21614644	CE	No effect	0.2272	18.2429	20910.3	-1.08038	25.5754	464				AE	Increase	anom_sst2	-0.0370183	0.0964239	0.227647	0.264666	-0.434017	0.624646
21659804	CE	No effect	0.173	18.0645	16685.1	0.422308	2.10064	86				AE	Increase	anom_chloro	-5.50577	-1.41626	5.76613	11.2719	-22.4136	22.674
21718997	CE	No effect	0.1028	2.97555	15659.6	-0.616364	1.9715	70				AE	Increase	obs_number	13	37	79	66	-86	178
21740905	CE	Decrease	0.2673	16.013	35555.2	-0.44739	83.1351	16				CE	Decrease	amplitude	0.04875	0.0697	0.10905	0.0603	-0.0417	0.1995
21740992	CE	No effect	0.0812	6.20896	22820.9	0.0563349	3.0887	21				CE	Decrease	piegage_5j	2.60747	3.96799	6.58409	3.97662	-3.35746	12.549
21740992	CE	No effect	0.0812	6.20896	22820.9	0.0563349	3.0887	21				CE	Decrease	effective_area	7804.42	11504.1	19971.8	12167.3	-10446.6	38222.8
21746672	CE	No effect	0.0389	0.752813	18128.1	0.00238522	-4.16494	60				CE	Decrease	anom_sst2	-0.399862	-0.193596	0.0197903	0.419652	-1.02934	0.649269
21895325	CE	No effect	0.0244	1.66362	11936	-0.0927766	-16.6078	15				CE	Decrease	anom_chloro	-10.4485	0.617244	14.5173	24.9658	-47.8972	51.9659
22140170	CE	No effect	0.0344	3.77756	14143.9	-0.0232741	23.6343	6				CE	Decrease	obs_number	16	39	71.5	55.5	-67.25	154.75
22216155	CE	Increase	0.1437	5.81174	34216.9	-0.132959	-1.8412	370				CE	No effect	amplitude	0.026875	0.04855	0.09005	0.063175	-0.0678875	0.184812
22279311	CE	No effect	0.1656	2.63738	11703.8	-0.592061	55.158	75				CE	No effect	piegage_5j	1.55567	2.84095	4.8565	3.30082	-3.39556	9.80773
22496204	CE	No effect	0.0319	6.07501	8696.67	0.030951	-0.759457	114				CE	No effect	effective_area	9990.33	15339.8	27847.8	17857.5	-16795.9	54634
22496204	CE	No effect	0.0319	6.07501	8696.67	0.030951	-0.759457	114				CE	No effect	anom_sst2	-0.388909	-0.0980952	0.0574749	0.446384	-1.05849	0.727051
22532485	CE	No effect	0.1395	5.93072	17776	-0.643564	-6.1194	726				CE	No effect	anom_chloro	-7.52381	0.169521	8.80632	16.3301	-32.019	33.3015
22617368	CE	Decrease	0.114	12.2093	15828.7	-0.157596	6.65683	46				CE	No effect	obs_number	20	41	84	64	-76	180
22646724	CE	Increase	0.2573	9.14809	9267.8	-0.939882	-6.42611	80				CE	Increase	amplitude	0.0488	0.0971	0.229025	0.180225	-0.221537	0.499362
22708910	CE	No effect	0.0225	1.96053	7429.66	0.198583	-6.8318	59				CE	Increase	piegage_5j	2.60445	5.50941	9.24347	6.63902	-7.35407	19.202
22798860	CE	No effect	0.0807	2.98671	21771.8	0.476193	-8.6444	33				CE	Increase	effective_area	8975.47	14118.4	34420.5	25445.1	-29192.1	72588.2
22839612	CE	No effect	0.0497	1.74477	19295.1	-0.524834	20.9053	19				CE	Increase	anom_sst2	-0.780988	-0.171937	0.00992845	0.790917	-1.96736	1.1963
22894781	CE	No effect	0.0173	0.92257	5618.21	-0.538491	8.70786	6				CE	Increase	anom_chloro	-3.49551	2.48685	17.1105	20.606	-34.4046	48.0196
22984529	CE	No effect	0.0188	0.961071	6075.89	-0.0840305	-7.89775	90				CE	Increase	obs_number	36	67	105.25	69.25	-67.875	209.125
22988110	CE	Decrease	0.051	2.71119	7485.92	-0.199545	0.617244	10
22988111	CE	No effect	0.0478	2.1716	8079.36	-0.373592	-30.7897	11
23146383	CE	No effect	0.0399	1.80617	13539.7	-0.210833	-0.70894	4
23196114	CE	No effect	0.1139	7.40855	21337.9	-1.70349	26.0966	32
23214621	CE	No effect	0.1825	21.8406	20475.9	-0.176682	8.33837	60
23249158	CE	No effect	0.0184	3.54869	5895.86	0.340396	-21.4275	30
23254180	CE	No effect	0.0741	4.62334	18935.8	-1.54396	69.0935	36
23254181	CE	No effect	0.0758	4.95197	20109.1	0.0995238	-8.71109	37
23352742	CE	No effect	0.0678	4.5726	14455.5	-0.806954	-5.20949	137
23378898	CE	No effect	0.0125	1.03887	5046.78	-0.0204062	-15.2593	13
23419906	CE	No effect	0.0092	1.9239	2477.21	0.212483	-24.2849	24
23442884	CE	No effect	0.0299	2.62295	10000.1	-0.744034	-8.81115	21
23450813	CE	No effect	0.0156	0.85363	6225.5	-0.178666	-0.271682	16
23457385	CE	No effect	0.0475	2.08649	13564.2	-0.049	-4.55297	39
23520998	CE	No effect	0.0451	2.9614	12240.3	0.110101	1.22928	13
23536669	CE	No effect	0.0305	0.889922	12121.8	0.0680645	11.6891	429
23540843	CE	No effect	0.0222	1.04113	7576.49	-0.339246	14.3797	7
23543634	CE	No effect	0.037	0.709611	17052.9	0.0641135	12.8389	16
23613720	CE	No effect	0.0475	2.05008	18582.8	0.0154787	-9.6617	63
23731756	CE	No effect	0.0877	4.23867	29092	-0.693564	-10.3855	114
23731757	CE	No effect	0.0852	4.70291	27394.1	0.444761	19.3945	115
23748417	CE	No effect	0.0551	2.91786	16836.3	-0.383274	-0.114238	20
23748417	CE	No effect	0.0551	2.91786	16836.3	-0.383274	-0.114238	20
23749338	CE	No effect	0.0348	4.6788	15741.3	0.418026	-2.8709	15
23756716	CE	No effect	0.0542	3.47551	13502.2	-0.364726	7.73726	89
23764422	CE	No effect	0.1343	10.0218	18033.3	0.304306	32.9738	9
23774508	CE	No effect	0.0327	6.61517	7268.74	0.0579783	-4.30882	18
23826094	CE	No effect	0.053	5.06379	11785.7	0.0235702	-2.96164	140
23826094	CE	No effect	0.053	5.06379	11785.7	0.0235702	-2.96164	140
24149497	CE	No effect	0.0128	0.876452	8826.65	0.00198439	6.47366	59
24191261	CE	No effect	0.1437	4.00848	18013	0.242892	-14.9442	38
24203561	CE	No effect	0.0952	3.30634	48915.3	0.0847323	-8.71953	76
24235038	CE	No effect	0.2167	7.99856	25160.5	-0.988916	-30.601	71
24252685	CE	No effect	0.0384	3.7244	6389.73	0.103257	14.6787	16
24282862	CE	No effect	0.3441	13.5427	28255.1	-1.45845	20.528	12
24320850	CE	No effect	0.0766	5.17696	10650.8	-0.328333	13.6257	3
24335208	CE	No effect	0.0838	8.76644	8479.29	-0.124861	25.3863	18
24335209	CE	No effect	0.0905	16.7302	8700.32	0.18	-2.17491	19
24376813	CE	No effect	0.1126	3.00301	28264.7	-0.0679939	5.58469	27
24427433	CE	No effect	0.0837	1.90618	35788.1	-1.41504	14.5496	13
24488278	CE	No effect	0.0347	1.33684	8404.72	-0.351909	-14.4079	54
24547541	CE	No effect	0.0899	4.85526	5725.04	0.471	-13.3612	18
24554736	CE	Increase	0.0283	2.96983	7591.54	-0.216019	1.78382	37
24594138	CE	No effect	0.0348	0.934309	13393.1	0.21275	14.1025	25
24602431	CE	No effect	0.0088	0.998006	4730.82	-0.320873	-3.77016	22
24632030	CE	No effect	0.053	2.59235	13221.3	-0.836813	4.69922	107
24661454	CE	No effect	0.2495	8.50318	22750.9	0.265728	7.05978	7
24671547	CE	No effect	0.0542	5.2722	12277.4	0.306451	-1.58152	96
24704229	CE	No effect	0.0927	3.55002	41772.3	-0.578036	-9.45242	172
24782451	CE	No effect	0.0612	1.81188	21680.8	-0.124241	5.90722	63
24782710	CE	No effect	0.0738	12.1645	11104.4	-0.624205	-10.2284	69
24794098	CE	Decrease	0.0608	4.19591	5789.67	-0.0262563	-14.2603	76
24923493	CE	No effect	0.0918	2.02664	14612.9	-0.152567	-2.55689	27
24929651	CE	No effect	0.0671	4.2248	10310.7	-0.229016	7.53272	19
24929739	CE	No effect	0.0532	2.69252	7971.27	0.293152	-8.02447	107
24961393	CE	No effect	0.0524	3.85491	10847.3	-0.0334448	-3.17953	24
24961394	CE	No effect	0.0432	3.94131	8988.16	-0.0491613	-7.82813	25
24980955	CE	No effect	0.0257	1.5774	7313.57	0.00951964	-13.9946	124
25196586	CE	No effect	0.0609	11.2284	11373.1	0.532878	-39.8149	28
25204926	CE	No effect	0.136	6.27947	20645.2	0.0553682	-3.19755	983
25211831	CE	No effect	0.1519	3.41411	54730.9	-0.277292	-11.0704	27
25211857	CE	No effect	0.111	4.14321	39229.4	-0.394198	15.1713	53
25218058	CE	No effect	0.0148	0.605126	9597.02	-0.43325	-2.75512	207
25218059	CE	No effect	0.0148	0.591698	11423.9	-0.019458	-6.76846	208
25259436	CE	No effect	0.0295	1.03598	3302.05	-0.153359	3.54273	6
25286021	CE	Decrease	0.0433	4.87409	20442.6	0.0194752	-10.1428	28
25317909	CE	No effect	0.0406	4.86012	11028.6	0.409717	-22.5853	49
25317984	CE	No effect	0.0268	2.44729	10314.2	-0.768024	42.5448	124
25324891	CE	No effect	0.025	3.02795	14752.5	-0.424263	11.2151	18
25455915	CE	No effect	0.0941	4.4312	15201.4	-0.373474	-5.13147	105
25470119	CE	No effect	0.0797	3.81081	9427.87	-0.478028	9.07439	102
25490499	CE	No effect	0.0302	1.11684	10721	0.704995	-29.5026	14
25627293	CE	No effect	0.1474	6.58664	36596.6	-0.681875	37.0811	94
25688131	CE	No effect	0.1677	8.86195	16966	-0.299329	-3.16332	99
25762115	CE	No effect	0.0347	3.10786	9396	-0.069505	-10.1169	86
25789136	CE	No effect	0.0459	2.71716	19710.2	0.0416984	-22.079	58
25807084	CE	No effect	0.0362	2.76573	7004.05	-0.21659	-0.770688	55
25842415	CE	No effect	0.0376	2.27171	32789.2	-0.214161	-1.93023	26
25851905	CE	No effect	0.0196	1.38048	6970.98	-0.206059	-6.65411	52
25917302	CE	No effect	0.0521	2.4207	12861.6	0.196	-5.95207	19
25918222	CE	No effect	0.0174	2.91269	4199.95	0.0351786	-18.2381	20
25957654	CE	No effect	0.0347	2.14208	9160.01	-1.09882	68.7776	16
25959183	CE	No effect	0.0481	4.04637	12358.9	0.132058	12.4482	2
25967524	CE	No effect	0.1717	17.2238	12724.4	-0.852651	-8.01287	22
25967525	CE	No effect	0.162	14.0863	12825.4	-0.983123	-7.20731	23
25970899	CE	No effect	0.0423	3.16436	5973.75	0.0511538	-20.7872	97
25979834	CE	No effect	0.0412	1.60596	10001.9	0.00336428	-2.5067	15
25984512	CE	No effect	0.0367	1.28674	15065.6	0.00812162	1.8896	20
26007294	CE	No effect	0.0308	2.14458	7251.09	0.132326	-6.69278	16
26066022	CE	No effect	0.0597	4.27264	8112.91	0.404122	8.91071	19
26116815	CE	No effect	0.1776	10.5128	55875	-0.318455	1.2087	39
26139365	CE	Decrease	0.0669	1.68108	8050.33	0.216222	17.1435	38
26185932	CE	No effect	0.3101	5.21728	36486.7	-1.80879	43.7502	79
26188303	CE	No effect	0.1026	6.77642	15531.1	0.0264524	0.905866	19
26203158	CE	No effect	0.0985	3.71532	22024.5	0.0688068	37.1625	103
26203159	CE	No effect	0.1008	4.03247	21455.5	-0.741274	6.08793	104
26280155	CE	No effect	0.0229	1.44313	8455.74	0.0729044	-23.7937	19
26288550	CE	No effect	0.0372	3.11582	15052	0.232689	4.99395	81
26323748	CE	No effect	0.14	3.87597	43680.8	-0.387383	-4.37311	61
26397665	CE	No effect	0.1618	3.82913	22858	-0.0738346	1.23247	20
26406174	CE	No effect	0.0968	5.35101	40278.1	0.248676	-33.5669	53
26428491	CE	No effect	0.0492	5.31235	9183.91	-0.206066	0.406955	9
26446679	CE	No effect	0.0372	2.30006	16031.7	-0.0955227	4.23687	60
26491531	CE	No effect	0.2832	8.8035	40035.7	-0.0283016	12.0425	221
26509707	CE	No effect	0.0248	1.95516	11355.3	-0.106299	-5.82194	39
26723423	CE	No effect	0.4159	23.9757	31890.1	-1.23518	-19.789	34
26800825	CE	No effect	0.0164	0.721135	4725.39	-0.0727255	5.68881	11
26883507	CE	No effect	0.0886	2.37639	18118.9	-0.702132	55.7389	25
26883519	CE	No effect	0.0415	3.30449	5846.82	-0.169812	6.30643	37
26978831	CE	No effect	0.0331	4.59611	12103.2	0.0422005	-4.14678	118
27030372	CE	No effect	0.0486	2.44686	19461.3	-0.111725	7.66938	107
27030372	CE	No effect	0.0486	2.44686	19461.3	-0.111725	7.66938	107
27038329	CE	No effect	0.0332	3.25417	11329.7	0.212794	-18.3962	63
27119747	CE	No effect	0.0244	8.22731	4933.95	0.0935746	-6.90694	76
27163315	CE	No effect	0.2204	3.51391	46095.6	-0.0925477	1.14502	115
27174235	CE	No effect	0.0865	2.26954	30121.4	0.074578	-5.37862	21
27180950	CE	No effect	0.0129	1.24895	5007.53	0.427166	9.41827	20
27205576	CE	No effect	0.0123	0.884153	28328.3	0.0521154	-0.727076	67
27226282	CE	Decrease	0.0845	3.96799	19501	-0.101762	-6.25218	433
27237135	CE	No effect	0.0159	1.19592	7850.06	-0.0625677	-22.3097	2
27239537	CE	Decrease	0.0838	6.69459	11312.4	4.30631	18.5968	7
27245057	CE	No effect	0.0433	5.58714	7335.17	0.165008	-6.9011	35
27260976	CE	No effect	0.2157	34.7499	12541.2	0.0872333	-1.60566	77
27305546	CE	No effect	0.098	14.2119	20705.6	0.412228	15.1501	379
27344525	CE	No effect	0.014	1.65898	4669.68	-0.0254839	7.7521	8
27471271	CE	No effect	0.0419	2.50656	6824.16	-0.948985	65.7245	11
27518512	CE	No effect	0.0968	2.78674	31193.1	-0.486836	-5.12207	20
27525137	CE	Increase	0.1841	6.33115	13793.8	-0.0628598	11.4473	6
27846882	CE	No effect	0.004	0.41418	12758.5	0.105484	-14.9185	45
27882602	CE	No effect	0.0336	1.12696	90126.5	-1.08921	32.086	24
27913526	CE	No effect	0.0328	1.07096	9066.74	0.289794	-0.677043	112
28062703	CE	No effect	0.0804	2.11864	53823.8	0.0702632	3.16124	39
28076533	CE	No effect	0.0899	10.4086	14551.3	-0.520594	-17.3992	36
28137537	CE	Decrease	0.0234	2.62038	7445.26	-0.404168	7.54832	39
28137537	CE	No effect	0.0234	2.62038	7445.26	-0.404168	7.54832	39
28150702	CE	No effect	0.1327	1.03843	49875	-0.98758	-12.4172	239
28173618	CE	No effect	0.027	2.47597	8485.2	-0.416349	10.2873	161
28184731	CE	No effect	0.0269	3.27312	5145.35	-0.171019	15.9183	24
28211104	CE	No effect	0.017	1.48734	11590.9	-0.00583333	-3.14855	177
28211105	CE	No effect	0.0185	1.51974	11864.7	0.179866	-1.87292	178
28249893	CE	No effect	0.0952	4.30646	35584	0.087619	-2.05377	105
28249893	CE	No effect	0.0952	4.30646	35584	0.087619	-2.05377	105
28255282	CE	Increase	0.0842	6.70824	10666	-0.174556	11.5414	77
28339191	CE	Increase	0.0488	2.00552	12029.6	0.0750916	-4.00781	76
28339191	CE	Increase	0.0488	2.00552	12029.6	0.0750916	-4.00781	76
28364817	CE	No effect	0.4008	13.1726	22814.7	-0.183381	-6.00993	62
28383278	CE	No effect	0.0525	3.6043	11331.9	-0.483019	-4.64861	9
28395806	CE	No effect	0.0457	4.84289	9354.7	0.347162	-13.6076	99
28418794	CE	No effect	0.0137	2.14222	4056.49	-0.199311	5.88049	39
28428417	CE	No effect	0.1065	5.41643	4535.05	-0.761883	-6.94934	44
28437500	CE	No effect	0.0255	2.02479	10067.2	-0.243923	0.985616	27
28440653	CE	No effect	0.0719	3.53015	10523.9	-1.04552	23.2641	53
28454816	CE	No effect	0.0346	1.06904	47728.6	-0.0678095	-6.04965	56
28455636	CE	No effect	0.0434	3.91773	11781.1	0.0473246	-1.32304	103
28455637	CE	No effect	0.0447	4.38656	13754.7	0.0666606	17.9022	104
28468247	CE	No effect	0.0402	1.63476	13286.5	0.166066	10.7391	16
28476589	CE	No effect	0.0583	2.65598	9787.49	0.161695	-0.996798	21
28510754	CE	No effect	0.0223	2.75373	10589.9	0.0406806	6.46259	26
28516536	CE	No effect	0.0273	2.06193	6786.24	0.17529	-1.67423	12
28516536	CE	No effect	0.0273	2.06193	6786.24	0.17529	-1.67423	12
28532227	CE	Decrease	0.0945	3.02311	7038.16	-0.255736	14.6253	56
28551752	CE	No effect	0.0172	1.09048	13824	0.0601618	7.97497	41
28551753	CE	Increase	0.0209	0.918486	22779	0.0944242	1.8859	42
28565770	CE	No effect	0.0719	4.79774	6384.35	-0.393384	2.93248	46
28567515	CE	No effect	0.2312	9.09128	32019.4	0.25089	3.5048	455
28576545	CE	No effect	0.0594	1.02925	20762.4	0.203571	12.5834	126
28597209	CE	No effect	0.0249	0.909221	18832.8	-0.216154	3.29102	69
28601950	CE	Increase	0.0152	1.18562	4280.03	0.00550769	24.8775	50
28609948	CE	Decrease	0.0538	2.59455	2464.1	-0.193596	44.9041	52
28616073	CE	No effect	0.1921	14.8099	8872.67	-0.595283	13.2523	31
28619287	CE	No effect	0.19	4.1853	50380.2	-0.0448963	18.5713	59
28626904	CE	No effect	0.1465	4.57581	9869.62	-0.513586	13.7818	49
28634941	CE	Decrease	0.2568	3.78013	11240.4	-0.395556	14.4092	25
28648053	CE	No effect	0.0381	1.94381	25024.3	-0.497712	4.20576	20
28655762	CE	No effect	0.0103	1.53907	11111.5	0.116877	0.824122	2
28656635	CE	No effect	0.1139	16.9181	22910.9	-0.391144	2.16012	49
28660030	CE	No effect	0.0498	5.98917	6374.69	-0.796557	-2.86221	46
28666102	CE	No effect	0.0841	9.91675	9960.94	-0.274497	-7.79396	22
28687544	CE	Decrease	0.0187	2.37577	4340.36	0.424386	15.657	93
28689358	CE	No effect	0.3644	25.8164	19714.6	-1.7858	55.4521	33
28690124	CE	No effect	0.038	2.32792	21684.9	-0.0362879	-8.155	62
28690124	CE	No effect	0.038	2.32792	21684.9	-0.0362879	-8.155	62
28698528	CE	No effect	0.1028	0.787665	30048.7	-0.407562	9.16284	78
28708126	CE	No effect	0.0817	3.32005	15719.5	-0.235896	-6.17518	11
28715719	CE	Decrease	0.0166	1.12616	15145.2	0.00606887	-4.75102	56
28716761	CE	No effect	0.3345	8.30352	55903.7	-0.5002	7.87232	193
28716762	CE	Decrease	0.3321	9.16107	54702.5	0.0910937	18.9019	194
28723270	CE	No effect	0.0127	1.8947	5418.77	-0.102075	24.6278	28
28730905	CE	No effect	0.0081	0.580864	26406.9	0.197517	8.68673	41
28746002	CE	No effect	0.0186	3.34335	39035.1	0.0491714	1.23725	34
28746003	CE	No effect	0.011	0.790886	20695.6	-0.0135778	8.44806	35
28756015	CE	No effect	0.0678	3.37777	15628.6	0.171759	0.932527	54
28756015	CE	Decrease	0.0678	3.37777	15628.6	0.171759	0.932527	54
28776451	CE	Decrease	0.0696	4.91612	7558.5	-0.00625	-40.7873	9
28779315	CE	No effect	0.0472	1.73534	7094.9	-0.323345	36.6392	5
28781781	CE	No effect	0.0248	1.07765	11515.7	-0.166619	4.05619	9
28781781	CE	No effect	0.0248	1.07765	11515.7	-0.166619	4.05619	9
28782028	CE	No effect	0.0817	6.61008	18249.8	-0.0206512	10.0614	41
28789257	CE	No effect	0.0329	0.789922	14989	-0.256667	-2.9376	43
28789258	CE	No effect	0.0247	0.602969	12070.3	0.242	-3.35365	44
28804187	CE	No effect	0.0231	1.16662	53097	0.0572589	14.5118	25
28817220	CE	No effect	0.0846	3.9544	9052.91	-1.4237	21.4245	59
28873878	CE	No effect	0.0353	1.95007	10138.4	-0.914623	0.193073	26
28891997	CE	No effect	0.0439	4.71712	10957.3	-0.146854	4.0835	8
28891997	CE	No effect	0.0439	4.71712	10957.3	-0.146854	4.0835	8
28994144	CE	No effect	0.0208	2.6495	7756.95	0.334384	-24.4638	35
29007114	CE	No effect	0.0097	0.4285	6075.12	0.0147714	-7.67318	106
29040776	CE	No effect	0.1098	4.05901	47733.1	-0.155714	17.4611	245
29065187	CE	Increase	0.4001	3.90245	23553.9	-1.9801	-24.3642	76
29099213	CE	No effect	0.0743	4.97929	24753.1	-0.291739	-8.06297	29
29124363	CE	No effect	0.0229	2.75186	5060.95	-0.44839	17.8034	29
29124397	CE	No effect	0.0812	0.808681	52158.6	-0.302011	17.9506	63
29124397	CE	No effect	0.0812	0.808681	52158.6	-0.302011	17.9506	63
29124411	CE	No effect	0.0716	3.87016	41107.9	-0.133739	7.77252	77
29124411	CE	No effect	0.0716	3.87016	41107.9	-0.133739	7.77252	77
29259038	CE	No effect	0.0095	0.235916	5241.56	-0.0486154	0.0476734	23
29276426	CE	No effect	0.0417	2.81322	4055.26	0.053975	-18.7032	31
29276526	CE	No effect	0.2158	11.8361	20865.5	-0.11463	4.33065	131
29276554	CE	Decrease	0.2196	6.47358	25522.3	0.209651	7.10269	159
29276554	CE	No effect	0.2196	6.47358	25522.3	0.209651	7.10269	159
29276633	CE	No effect	0.2364	16.7838	40711.8	-0.391562	2.38254	238
29294721	CE	Increase	0.4598	16.4115	20684.4	-2.52637	-21.4831	10
29294721	CE	Decrease	0.4598	16.4115	20684.4	-2.52637	-21.4831	10
29307564	CE	No effect	0.0986	1.87821	44833	-1.02182	-4.78413	96
29310216	CE	No effect	0.0273	4.08565	12069.2	-0.353333	-9.91414	106
29355300	CE	No effect	0.1235	5.41618	35900	0.110275	16.6038	11
29356171	CE	No effect	0.0191	2.1573	7129.8	-0.0385417	-11.4042	10
29363903	CE	No effect	0.0456	3.5114	9873.72	-0.68238	2.10348	21
29412459	CE	No effect	0.0272	3.5571	7963.97	-0.101512	10.2498	34
29485850	CE	No effect	0.0451	3.86483	7632.38	-0.0980952	-20.6318	67
29522224	CE	Increase	0.0494	1.06833	11635.4	0.0594275	-8.30389	74
29522278	CE	Decrease	0.0554	2.36084	15802.7	0.0639136	-7.82564	128
29524724	CE	No effect	0.0627	4.33941	10590.8	0.0302572	1.34649	46
29562095	CE	No effect	0.0306	1.11199	14876.6	-0.79443	-7.5369	116
29670614	CE	No effect	0.0704	3.19029	32869	-0.484105	34.3138	65
29670614	CE	No effect	0.0704	3.19029	32869	-0.484105	34.3138	65
29684842	CE	No effect	0.2868	6.54005	20784.5	-1.12454	16.3003	24
29730713	CE	No effect	0.023	2.33844	6657.34	-0.0607857	-3.15595	15
29730714	CE	No effect	0.0219	1.6188	6417.24	-0.60103	20.8155	16
29736510	CE	No effect	0.0698	2.89975	7427.16	-0.269197	-4.45253	9
29746568	CE	No effect	0.055	4.26093	13112.8	0.527435	-6.21242	10
29746569	CE	Decrease	0.0623	4.37515	14523.8	0.0201054	-20.9767	11
29753920	CE	No effect	0.0298	1.83381	10342.1	-0.0104295	0.628548	61
29769193	CE	No effect	0.3468	10.8402	43265.6	0.468807	36.6736	50
29826443	CE	No effect	0.0479	1.45288	26549	-0.0165714	10.2439	31
29833355	CE	No effect	0.0346	1.3772	20827.1	0.819863	-32.4442	30
29873538	CE	Increase	0.698	18.4712	42642.2	-1.28806	23.4548	34
29902342	CE	No effect	0.0584	16.0277	11107.2	-0.00483574	-1.33403	20
29904437	CE	Decrease	0.0135	1.17935	12478.8	-0.233615	-6.07466	43
29912071	CE	No effect	0.0092	1.7985	19590.4	-0.0536374	-0.199473	6
29912071	CE	No effect	0.0092	1.7985	19590.4	-0.0536374	-0.199473	6
29920331	CE	No effect	0.0591	2.20782	24617.9	-0.75706	2.52584	227
29920345	CE	No effect	0.0438	0.671628	27405	-0.333529	2.9855	241
29920371	CE	No effect	0.0487	1.45797	20355.2	-0.0594909	-18.699	267
29920372	CE	No effect	0.0485	1.52096	18586.7	-0.336891	-4.648	268
29927154	CE	No effect	0.0508	3.47679	11989.9	0.525694	23.3837	23
29943471	CE	No effect	0.1715	4.37485	48182.8	-1.1763	-6.51481	52
29943473	CE	No effect	0.1786	4.17118	54546.3	0.0186729	17.3281	54
29959444	CE	Increase	0.0077	0.326446	5232.17	0.461	2.48685	6
29963008	CE	No effect	0.0288	1.72604	63966.8	-0.484667	-26.4553	144
29976304	CE	No effect	0.0262	1.63465	8565.13	-0.618068	7.38095	22
29978953	CE	Decrease	0.1357	6.91877	28935.3	-2.27457	-51.7941	5
29995213	CE	No effect	0.0427	3.33648	6002.09	0.235336	-0.770285	43
30014098	CE	No effect	0.1194	3.15627	49391.7	-1.3242	-35.128	213
30026596	CE	No effect	0.0188	0.381245	36130.1	0.12735	17.5214	10
30047013	CE	Increase	0.0521	4.83094	8098.5	-0.237599	8.65661	378
30052422	CE	No effect	0.165	3.66824	13661.6	-1.38871	-10.3939	55
30059416	CE	No effect	0.0713	2.86868	8482.44	0.0853214	-4.39047	24
30092927	CE	No effect	0.0803	6.90342	11469	-1.3969	23.8842	272
30092965	CE	No effect	0.0412	6.74116	8784.47	-0.732738	18.243	310
30165401	CE	No effect	0.0283	1.43944	70898.2	-0.232265	104.517	95
30179014	CE	No effect	0.0434	1.50188	3736.71	-0.299091	-11.2007	22
30199006	CE	Increase	0.0465	3.54497	8069.4	-0.251548	21.3532	17
30199930	CE	No effect	0.1533	2.98857	48691.6	-0.56043	-29.0038	89
30249015	CE	No effect	0.0278	2.22329	64668.5	-0.270045	5.87471	58
30256193	CE	No effect	0.1068	2.2098	24099.8	-0.349984	-1.94767	246
30365736	CE	No effect	0.0627	1.46138	25805.6	-0.0130267	-10.9996	38
30365739	CE	No effect	0.0606	2.33195	27487.4	-0.384322	-6.25685	41
30371411	CE	No effect	0.0828	2.2474	44086.4	-0.1268	3.96941	42
30379062	CE	No effect	0.1789	4.88399	69962.6	0.187778	-13.0333	218
30387812	CE	No effect	0.0394	2.11683	10546.9	-1.63491	21.479	32
30387814	CE	No effect	0.0356	1.77488	9410.11	-0.171208	0.396799	34
30431559	CE	No effect	0.026	1.10301	44471.2	-0.663622	78.271	30
30443140	CE	No effect	0.0216	0.646758	13868.7	0.04425	15.5989	13
30443142	CE	No effect	0.024	0.960426	10956.3	-0.0618233	3.73677	15
30444793	CE	No effect	0.027	1.66819	7765.13	-0.718633	42.0429	18
30464163	CE	No effect	0.0073	0.935196	15339.8	0.0549964	6.81834	19
30464163	CE	No effect	0.0073	0.935196	15339.8	0.0549964	6.81834	19
30476023	CE	Decrease	0.102	4.45491	8072.09	-0.157238	5.44563	16
30487346	CE	No effect	0.0447	6.70961	7582.29	-0.161082	-4.6402	3
30503415	CE	No effect	0.0143	0.671774	38504.7	-0.0381288	2.1044	2
30503415	CE	No effect	0.0143	0.671774	38504.7	-0.0381288	2.1044	2
30503416	CE	No effect	0.0159	0.557336	46256.5	-0.0736415	8.77811	3
30521848	CE	No effect	0.0975	4.28979	24634.5	-0.0517463	-0.570337	155
30521869	CE	No effect	0.0476	2.79114	11963.5	-0.113898	-9.37868	176
30521874	CE	No effect	0.0426	2.3229	9400.47	-0.117202	0.448238	181
30521880	CE	No effect	0.0248	1.81358	5534.45	-0.295806	-6.69111	187
30524653	CE	No effect	0.2149	1.00879	47691.8	0.181429	-17.0777	94
30540750	CE	Increase	0.2006	6.36923	46570.1	0.179928	-2.98321	60
30644071	CE	No effect	0.0181	0.228143	18400.9	-0.355925	6.16272	174
30644071	CE	No effect	0.0181	0.228143	18400.9	-0.355925	6.16272	174
30644072	CE	No effect	0.0114	0.188653	6749.26	0.0987234	0.92183	175
30659712	CE	No effect	0.1545	9.18484	21544.1	-0.322786	-4.7842	269
30661868	CE	No effect	0.0574	7.36285	28098.9	-0.0406032	5.06226	108
30661868	CE	No effect	0.0574	7.36285	28098.9	-0.0406032	5.06226	108
30695447	CE	No effect	0.0435	0.644618	20204.8	0.0450833	-9.82339	119
30700830	CE	No effect	0.0464	1.77605	39045.2	-0.0971118	4.56439	103
30702445	CE	No effect	0.178	12.8031	11386.5	0.688174	-2.09797	20
30734796	CE	No effect	0.0207	0.508141	19992.6	0.105289	-11.586	84
30746524	CE	Increase	0.489	32.5779	66744.1	-2.09333	44.3388	30
30746530	CE	Increase	0.473	16.0771	64379.5	-1.96026	7.34827	36
30784857	CE	No effect	0.0491	2.33397	10486.9	-1.06752	-9.27327	14
30789361	CE	Decrease	0.0697	3.25922	8896.61	-0.0581054	3.96152	80
30807431	CE	No effect	0.1142	7.49265	14623.7	-0.601857	2.34788	7
30870925	CE	No effect	0.1691	4.33402	17509.1	-0.21312	-11.0087	40
30870943	CE	No effect	0.119	6.78218	11911.6	0.0379925	-3.6934	58
30870949	CE	No effect	0.0899	4.76255	9323.12	-0.636885	-6.95812	64
30892589	CE	No effect	0.124	3.72302	43201.6	-0.29525	-2.39145	137
30913300	CE	Increase	0.2613	10.9928	36791	-1.00393	-2.65913	393
30914379	CE	Increase	0.1876	2.30008	35031.5	-0.157859	12.0413	55
30915653	CE	No effect	0.0571	7.03562	8746.73	0.252167	-0.78426	32
30915653	CE	No effect	0.0571	7.03562	8746.73	0.252167	-0.78426	32
30920272	CE	No effect	0.0587	3.27402	19715.8	0.118933	-3.72567	75
30920273	CE	No effect	0.0593	2.89797	20558.3	-0.0786346	-14.3463	76
30953416	CE	Increase	0.0486	5.20708	10806.7	-0.622095	39.441	17
30971752	CE	No effect	0.0724	7.62036	19104.5	-0.251212	-8.13315	15
31035373	CE	No effect	0.0836	10.7721	13049.2	-0.0355511	23.0457	44
31036118	CE	No effect	0.0339	3.51472	11012.4	-0.160278	2.59232	111
31056777	CE	Decrease	0.1019	2.44158	11163.3	-0.492881	-3.55272	30
31063232	CE	No effect	0.0363	1.87656	13129	0.02375	5.07495	57
31094836	CE	No effect	0.0761	15.9696	19348.6	-0.0283384	-7.45286	38
31094836	CE	No effect	0.0761	15.9696	19348.6	-0.0283384	-7.45286	38
31114862	CE	No effect	0.1233	4.48397	64337.5	0.00856059	4.95964	20
31114862	CE	No effect	0.1233	4.48397	64337.5	0.00856059	4.95964	20
31114893	CE	No effect	0.0724	3.28837	35323.7	-0.192638	0.605714	51
31166027	CE	No effect	0.0424	1.91042	25387	0.0767602	-13.9671	25
31245658	CE	Increase	0.1847	6.72121	14443.1	-0.281429	21.0003	215
31257262	CE	No effect	0.1283	2.34517	63621.2	-0.477291	-9.13642	218
31257263	CE	No effect	0.1266	2.16408	64250.3	-0.957013	-36.8006	219
31257271	CE	No effect	0.029	11.0512	9536.27	-0.0737473	-12.7973	227
31257276	CE	No effect	0.1157	1.99719	77517.1	-0.347844	-14.4885	232
31257284	CE	No effect	0.0849	2.20288	29223.9	-0.363597	-10.7475	240
31306754	CE	No effect	0.0503	2.13386	16401.7	0.0128118	24.0996	13
31314967	CE	No effect	0.0321	2.68447	7038.61	0.00838356	11.8308	11
31340913	CE	No effect	0.022	1.64774	7916.58	0.0965115	0.799175	1
31340914	CE	No effect	0.0287	1.13345	10399.2	-0.16095	7.83256	2
31343258	CE	No effect	0.0808	4.52359	32824.4	0.244762	-0.949126	25
31370940	CE	Decrease	0.0834	4.8394	12100.1	-0.665678	11.654	64
31391327	CE	No effect	0.0301	1.27098	13739	-0.00294475	3.31857	12
31414971	CE	No effect	0.0152	0.627573	4418.72	-0.678847	-11.0429	6
31433944	CE	No effect	0.0207	1.13986	26330	0.0373921	-1.70563	77
31433944	CE	No effect	0.0207	1.13986	26330	0.0373921	-1.70563	77
31485684	CE	No effect	0.0216	1.99992	81336.8	-0.0889344	-23.2969	75
31485688	CE	No effect	0.0179	1.91877	77470.8	0.293458	79.8366	79
31554670	CE	No effect	0.0129	0.62911	59086.9	-0.119565	6.70874	64
31571853	CE	No effect	0.0362	1.74242	69228.6	-0.357669	-12.9464	48
31573933	CE	No effect	0.0664	6.19536	12147.4	-0.295455	7.19298	7
31628879	CE	Decrease	0.0465	4.20769	4233.59	-0.259615	-8.57727	411
31628881	CE	No effect	0.0459	3.18691	4037.54	0.401532	4.76307	413
31640648	CE	No effect	0.0223	3.88424	8065.13	0.171611	4.17124	39
31641293	CE	No effect	0.0822	3.50443	13007.7	0.197036	14.0292	38
31685049	CE	No effect	0.035	1.86864	77586.7	-0.412389	-7.78793	32
31763813	CE	No effect	0.0847	1.53206	32386.4	-0.320147	3.62295	6
31763814	CE	No effect	0.0857	1.55743	31194.7	-0.071307	-18.7231	7
31768052	CE	No effect	0.0946	33.6398	11661.1	0.0643658	12.3168	72
31771973	CE	Decrease	0.0171	2.47611	5725.88	0.0922182	-4.84068	8
31788309	CE	No effect	0.007	1.60673	14212.8	-0.1221	2.11652	2
31909179	CE	Decrease	0.1041	3.51006	21487.6	-0.515141	-11.9612	67
31909180	CE	No effect	0.1087	4.31785	21678.5	-0.482037	-2.59984	68
31939272	CE	No effect	0.0698	1.71707	19598.2	0.141404	-30.3859	157
31941844	CE	No effect	0.0368	8.08283	15922.9	-1.1301	23.168	38
31970070	CE	No effect	0.0149	0.329112	23545.5	0.0263261	3.07416	112
32026340	CE	No effect	0.0619	2.95371	26936.9	-0.47586	-11.9509	16
32029927	CE	No effect	0.0583	2.49128	33913.8	-0.770534	-7.25028	2
32054483	CE	No effect	0.2165	7.19932	34059.8	-3.00544	9.65884	24
32056284	CE	No effect	0.0212	1.54244	6333.86	-0.374306	-0.622582	5
32168986	CE	No effect	0.078	3.89989	21142.2	-0.18272	0.169521	60
32168992	CE	No effect	0.0744	4.7493	21312	0.14504	-0.201691	66
32180856	CE	No effect	0.0232	0.689	62046.4	-0.0400256	6.32727	46
32180857	CE	No effect	0.0265	0.746685	72715.6	-0.323417	-10.5118	47
32207335	CE	No effect	0.0279	0.924406	7641.94	-0.310099	5.2021	27
32224929	CE	No effect	0.0879	0.769909	57326.5	-0.120859	2.47124	65
32224930	CE	No effect	0.0925	1.11455	54170.4	0.052753	8.46504	66
32236284	CE	No effect	0.0094	1.69986	9032.83	-0.18844	-1.8499	23
32255689	CE	No effect	0.0549	4.50282	13164.3	-0.0373887	7.24359	312
32255690	CE	No effect	0.0572	3.88752	14679.4	-0.509737	-9.56647	313
32258538	CE	No effect	0.0161	0.502005	35839.4	-0.214632	5.22391	50
32267202	CE	No effect	0.0589	8.44267	8686.07	-0.130149	-2.69435	11
32267827	CE	No effect	0.4972	16.7923	38147.6	-1.06513	-9.77401	43
32298184	CE	No effect	0.0171	4.28426	7183.39	0.16478	-13.7517	1
32307845	CE	No effect	0.0967	17.2992	18961.4	-0.708946	-15.3276	17
32319469	CE	No effect	0.1083	4.0472	30136.6	-0.263084	10.7953	27
32341001	CE	No effect	0.0393	11.4011	9069.5	-0.0352976	-7.41503	9
32351121	CE	No effect	0.0174	0.878341	26062.2	-0.105082	-19.9609	17
32389513	CE	No effect	0.0128	0.870609	14266.7	0.427484	-0.637178	9
32389513	CE	No effect	0.0128	0.870609	14266.7	0.427484	-0.637178	9
32594598	CE	No effect	0.0966	6.61205	6583.89	-0.412109	3.84063	213
32749856	CE	No effect	0.015	1.4845	29808.4	-0.455032	-29.355	81
32749856	CE	No effect	0.015	1.4845	29808.4	-0.455032	-29.355	81
32788713	CE	No effect	0.0303	0.470261	54778.9	-0.7231	242.68	85
32794510	CE	No effect	0.0143	1.61554	21937.2	0.042202	-7.92835	71
32794511	CE	No effect	0.0134	1.55039	21548.8	-0.0201136	-9.45088	72
32828878	CE	Increase	0.0589	5.935	7231.15	0.0143492	5.53464	40
32865290	CE	No effect	0.062	0.602914	36192.2	-0.169465	24.3033	190
32899649	CE	No effect	0.0164	1.19542	33963.4	-0.252282	-2.2464	33
32901346	CE	No effect	0.0512	3.3525	15726.6	-0.0143275	-7.51072	157
32934501	CE	No effect	0.0341	10.7784	7559.39	-0.304372	-1.9888	34
32959666	CE	No effect	0.2194	4.34262	15218.7	-0.77383	-10.414	29
32961229	CE	No effect	0.0271	1.57879	10175.7	-0.222417	3.27615	23
32963976	CE	No effect	0.02	0.698196	81702.1	0.191989	61.1841	15
32966321	CE	No effect	0.056	1.68565	8320.98	-0.735122	-42.3873	99
32974787	CE	No effect	0.0116	0.764399	36244.6	0.251429	-39.2254	3
32987629	CE	No effect	0.2272	12.3557	18716.6	-0.440445	17.9082	96
32987630	CE	Increase	0.2196	11.5795	18184.9	-0.514659	55.0458	97
33009917	CE	No effect	0.1254	22.1401	11586.2	0.0463871	-1.11624	42
33009928	CE	No effect	0.1011	9.55786	10851.7	0.0893651	-6.33883	53
33009929	CE	No effect	0.1025	9.89289	10557.4	-0.0561667	-13.4169	54
33039664	CE	No effect	0.0633	1.72318	20728	0.21522	-7.65973	88
33039664	CE	No effect	0.0633	1.72318	20728	0.21522	-7.65973	88
33039665	CE	No effect	0.069	1.85844	23376.4	0.140104	4.70875	89
33077621	CE	No effect	0.0111	0.685884	38927.2	-0.64366	17.4938	1
33077621	CE	No effect	0.0111	0.685884	38927.2	-0.64366	17.4938	1
33110765	CE	No effect	0.0725	4.31879	11408.7	0.172955	53.8227	29
33149107	CE	Decrease	0.046	2.95908	9618.42	-0.914503	29.8487	16
33169057	CE	No effect	0.0882	4.97656	9738.65	-0.511274	-2.70598	7
33186815	CE	No effect	0.0699	10.1117	17629.6	-0.0391466	-6.64208	38
33229283	CE	No effect	0.0936	11.8338	23540.1	-0.0618182	-11.512	32
33229284	CE	No effect	0.0941	9.6469	23801	-0.726	-11.764	33
33247581	CE	Increase	0.3237	11.3952	57495.4	-0.171937	-0.461676	121
33249715	CE	No effect	0.0661	11.7368	12363.9	-1.11392	13.9159	24
33249729	CE	Decrease	0.0322	1.44911	11504.1	-0.749369	16.6197	38
33315036	CE	No effect	0.0732	8.10529	7143.36	0.327483	20.7729	3
33423605	CE	No effect	0.0388	1.94785	10447.9	-0.294222	-12.7203	66
33516838	CE	No effect	0.0934	2.93884	13780.2	-0.509318	-10.1301	34
33540357	CE	Increase	0.0606	1.645	10607.1	0.119264	13.2208	36
33543508	CE	No effect	0.0731	6.06284	21102.5	-0.390435	-8.01429	30
33543508	CE	No effect	0.0731	6.06284	21102.5	-0.390435	-8.01429	30
33550654	CE	No effect	0.2466	11.8061	25613.6	-0.574341	7.51191	22
33595853	CE	No effect	0.1166	2.70755	27996	0.241988	-6.91895	7
33630368	CE	No effect	0.1001	3.51233	13360.6	-0.335077	12.654	6
33632765	CE	No effect	0.0227	1.60645	24459.7	0.0134725	29.3316	180
33632766	CE	No effect	0.0218	1.79326	23834.5	-0.356223	8.60406	181
33637394	CE	No effect	0.0136	0.603977	6137.76	0.176467	-53.4756	60
33797220	CE	No effect	0.0746	4.75746	12122.9	-0.277517	11.1267	32
33798312	CE	No effect	0.0305	1.92293	33558.6	-0.272	26.6823	118
33869034	CE	Decrease	0.0906	6.99737	8367.17	-0.321022	-10.7543	89
33952674	CE	No effect	0.02	1.95617	42809.5	0.115968	-0.12142	84
34065747	CE	No effect	0.0333	1.36093	69309.7	0.285	19.834	59
34098482	CE	No effect	0.0302	1.06367	50007.4	-0.402522	9.82254	32
34131593	CE	No effect	0.0348	1.1255	10499	-0.768838	46.424	12
34149772	CE	No effect	0.0247	0.450052	40000.9	-1.39502	6.30541	16
34149801	CE	No effect	0.0422	5.50237	48640.6	0.415666	-19.2564	45
34149801	CE	No effect	0.0422	5.50237	48640.6	0.415666	-19.2564	45
34164129	CE	No effect	0.0156	2.30483	14993.4	0.0915666	8.07445	25
45402630	AE	No effect	0.0569	2.80965	37621.5	-0.0216187	3.54419	297
46312987	AE	No effect	0.0118	1.8184	7282.01	-0.810045	95.5193	33
46316710	AE	Decrease	0.0087	0.815822	3811.69	0.269726	-26.7602	20
46411632	AE	No effect	0.0198	0.369183	46351.5	0.149081	-42.0424	9
46411633	AE	No effect	0.0248	0.296606	84686.4	0.24044	-40.4932	10
46411634	AE	Increase	0.0095	0.187132	28726.3	0.110102	-32.1157	11
46411634	AE	No effect	0.0095	0.187132	28726.3	0.110102	-32.1157	11
52107269	AE	No effect	0.1808	3.06189	15427.1	-0.000359848	17.0585	66
52337687	AE	Increase	0.0719	2.75166	7581.53	0.347969	59.987	3
53783757	AE	Increase	0.0537	3.60865	13389.6	-0.002	-2.03451	15
53820774	AE	No effect	0.0195	1.3335	4096.65	0.385461	-3.86277	9
54062627	AE	No effect	0.0689	1.51279	9853.69	0.0980204	19.3303	7
54470124	AE	No effect	0.1136	7.78976	24682.2	0.191921	-2.88774	596
54487022	AE	No effect	0.2286	6.96493	41392.8	-0.184037	-28.5028	103
54487025	AE	No effect	0.1843	6.3582	30305.5	0.0471141	-11.0596	106
54487029	AE	No effect	0.1542	2.57778	25754.4	-0.279192	-14.729	110
54707691	AE	No effect	0.0749	2.34356	23446.8	-0.252391	8.71352	37
55125083	AE	Increase	0.2413	2.52464	20727.5	-0.0839723	3.23423	7
55144170	AE	No effect	0.0648	1.28909	6146.69	-0.215414	2.34279	699
55196691	AE	No effect	0.0433	3.39097	5146.49	-0.0150303	11.4618	20
55295967	AE	No effect	0.0142	0.360856	9791.47	0.0870268	-5.54668	123
55295967	AE	No effect	0.0142	0.360856	9791.47	0.0870268	-5.54668	123
55305466	AE	No effect	0.2955	19.8581	20129.7	0.30975	-15.1265	411
55522051	AE	No effect	0.1139	10.0748	14354.1	0.146084	8.19737	38
55600752	AE	Increase	0.0417	3.48041	9506.23	0.221546	-11.646	17
55604719	AE	Decrease	0.162	4.10741	11240.7	1.83407	1.1155	23
55622302	AE	No effect	0.0304	3.57248	9166.63	-0.075695	0.35851	11
55652577	AE	No effect	0.106	4.19444	20882	0.0574775	33.8763	198
55655071	AE	No effect	0.0766	14.2615	13672.3	-0.21842	-2.81308	169
55821546	AE	No effect	0.0604	4.58001	18492.1	-0.118874	19.9116	120
55826297	AE	No effect	0.0486	1.41255	16729.4	-0.123	-15.5013	125
55847385	AE	No effect	0.0619	7.31873	9356.3	0.279662	72.1922	27
55847398	AE	No effect	0.0117	1.81986	3642.99	-0.0932846	0.472097	40
56053250	AE	No effect	0.0154	1.6279	5401.95	0.0978365	11.0182	72
56071680	AE	No effect	0.0511	4.64081	5627.47	-0.222468	35.3386	30
56085677	AE	No effect	0.0464	1.94077	17036.5	-1.60318	-9.94422	447
56085678	AE	No effect	0.0451	2.35049	15440.6	0.0433333	-2.24911	448
56170421	AE	No effect	0.0109	0.879877	3966.5	0.151659	-34.1436	17
56182740	AE	No effect	0.0129	0.965458	3150.79	0.24175	-8.66713	12
56227438	AE	No effect	0.0978	1.80603	26895.8	-0.26557	-4.98541	21
56288386	AE	Decrease	0.0451	3.11151	9018.72	-0.128978	-1.68805	34
56288386	AE	No effect	0.0451	3.11151	9018.72	-0.128978	-1.68805	34
56310814	AE	No effect	0.0347	14.066	8976.39	0.164111	-13.44	100
56314029	AE	No effect	0.0813	3.29386	27455.7	-0.186494	-5.73715	330
56314030	AE	No effect	0.0789	2.77331	26387.2	-0.226245	-4.22474	331
56341071	AE	No effect	0.0554	3.07497	18981.1	-0.195217	-2.50566	10
56341072	AE	No effect	0.0551	3.64243	18388.4	0.0629583	0.984268	11
56482304	AE	No effect	0.0594	4.69281	14441.5	-0.150362	-9.61849	113
56493065	AE	No effect	0.0651	3.02053	17415.3	-0.0432923	6.24625	8
56629366	AE	Increase	0.1086	5.71025	42816.5	0.283894	22.3714	195
56685530	AE	No effect	0.0313	4.04457	10576.1	0.0036485	-12.8055	50
56821852	AE	Increase	0.0561	2.01887	11528.2	0.482821	-23.1098	6
57162219	AE	No effect	0.0192	0.281532	41734	-0.261524	8.66156	36
57162219	AE	No effect	0.0192	0.281532	41734	-0.261524	8.66156	36
57177603	AE	No effect	0.0395	1.5212	6364.71	0.185484	-9.99545	3
57189731	AE	No effect	0.099	4.71531	36787.2	0.293833	4.40689	100
57277702	AE	Increase	0.1156	4.63602	16605.3	-0.265156	-21.734	84
57307580	AE	No effect	0.1967	7.3271	17879.7	-0.18947	10.944	1763
57569902	AE	No effect	0.0616	3.67478	12354.7	0.000434783	3.56571	166
57569902	AE	No effect	0.0616	3.67478	12354.7	0.000434783	3.56571	166
57625500	AE	No effect	0.0319	2.97762	7299	-0.0251092	-7.59771	32
57638662	AE	No effect	0.0299	2.94258	3572.42	0.285747	10.2393	57
57666803	AE	No effect	0.0855	29.2581	9710.55	-0.431656	-5.47119	61
57666803	AE	No effect	0.0855	29.2581	9710.55	-0.431656	-5.47119	61
57748718	AE	No effect	0.0688	2.54927	21180.3	0.345545	2.14507	65
57774300	AE	No effect	0.0732	3.6356	16972.3	0.0510239	12.9951	78
57852749	AE	No effect	0.04	4.30434	16722.5	0.0459091	-0.498331	14
57894361	AE	No effect	0.0855	1.13413	32708.1	0.148319	6.81137	26
57894361	AE	No effect	0.0855	1.13413	32708.1	0.148319	6.81137	26
57918628	AE	No effect	0.0815	3.30692	12784.4	0.262149	-15.3325	9
58027943	AE	No effect	0.0199	0.682373	7541.33	-0.284636	7.91193	248
58036100	AE	No effect	0.0132	0.991871	8203.56	-0.0796105	-10.7521	23
58036100	AE	No effect	0.0132	0.991871	8203.56	-0.0796105	-10.7521	23
58055955	AE	No effect	0.0135	1.14333	4126.61	0.162008	2.00093	11
58068212	AE	No effect	0.0513	5.32895	16900	0.0802648	4.34156	35
58109494	AE	No effect	0.0282	3.94156	6603.97	-0.0328189	0.997705	13
58218942	AE	No effect	0.0431	1.51396	25354.5	-0.24807	-5.8192	57
58263204	AE	No effect	0.054	3.07713	23443.8	-0.459103	13.4049	45
58263205	AE	No effect	0.0591	3.85465	26387.7	0.07185	0.843457	46
58292979	AE	No effect	0.0277	1.40237	10519.6	0.00509091	0.402643	30
58384749	AE	No effect	0.028	1.82769	20438.5	0.309972	8.71666	8
58627788	AE	No effect	0.0761	4.3885	41260.8	-0.230865	-1.06154	0
58647841	AE	No effect	0.0575	1.76434	29234.9	-0.074311	-3.42503	5
58669096	AE	No effect	0.0346	3.39973	9060.59	-0.0353638	-9.17908	163
58722380	AE	No effect	0.0632	2.7548	29499.1	0.0718367	6.53193	49
58736397	AE	No effect	0.1999	12.8661	17063.9	0.245838	2.14197	27
58792232	AE	Decrease	0.1336	5.13452	27483	-1.16795	37.4694	17
58818288	AE	No effect	0.0829	6.15315	11863.3	-0.452553	-14.2763	18
58818288	AE	No effect	0.0829	6.15315	11863.3	-0.452553	-14.2763	18
58832327	AE	No effect	0.0092	1.05213	3807.63	-0.779833	-1.04346	11
58859070	AE	No effect	0.0254	2.7062	8181.42	-0.152116	-4.39456	7
58873747	AE	No effect	0.1331	8.71298	20349.7	0.374079	5.55555	39
58877705	AE	No effect	0.0141	0.591812	9184.34	-0.062908	8.94806	5
58957766	AE	No effect	0.046	1.59028	11951.9	-0.332994	14.3354	17
59128913	AE	No effect	0.0457	2.33772	10823	0.152573	-14.7373	1554
59133066	AE	No effect	0.096	1.59199	20691.5	0.44573	-35.8815	22
59156333	AE	No effect	0.1563	4.55035	18397.5	0.877672	4.23984	19
59192465	AE	No effect	0.0159	2.03702	3235	-0.0610827	-5.95092	5
59308122	AE	No effect	0.1084	2.7985	43335.5	0.0597796	-13.0395	70
59377802	AE	No effect	0.0984	4.6391	26881.6	-0.176617	-0.656063	51
59405553	AE	No effect	0.0602	8.84236	23952.9	0.338031	-24.0951	42
59445988	AE	No effect	0.135	4.33525	43365.5	0.112565	3.97589	28
59585714	AE	Increase	0.0781	1.39909	7315.8	1.81229	65.6411	62
59609902	AE	No effect	0.1262	3.35652	20691	0.93869	28.4497	148
59635687	AE	No effect	0.0695	4.92723	9510.35	-0.172215	-10.1835	8
59635688	AE	No effect	0.0661	4.99314	9800.09	0.0596259	6.1042	9
59638617	AE	No effect	0.1105	4.2761	34736	1.17575	-0.636521	50
59769156	AE	Increase	0.0907	2.2037	35150.2	-1.55704	-63.4114	37
59769277	AE	No effect	0.045	4.78279	7656.73	0.18185	-7.69769	158
59783832	AE	No effect	0.0467	2.38449	25612.5	-0.152881	22.0179	30
59783832	AE	No effect	0.0467	2.38449	25612.5	-0.152881	22.0179	30
60132453	AE	Decrease	0.2537	2.14714	96496.6	-0.457923	7.4192	91
60148338	AE	No effect	0.0896	6.28605	23895.2	-0.0566667	-5.66071	169
60148339	AE	No effect	0.093	7.1658	25402.9	0.126386	-7.41106	170
60166609	AE	No effect	0.1389	6.1896	24667.9	0.138169	-3.19926	35
60166609	AE	No effect	0.1389	6.1896	24667.9	0.138169	-3.19926	35
60198521	AE	Decrease	0.1648	4.59747	14378.1	0.893483	-14.7534	93
60198521	AE	No effect	0.1648	4.59747	14378.1	0.893483	-14.7534	93
60231296	AE	No effect	0.0135	0.742317	12888	0.112286	13.4505	52
60231297	AE	No effect	0.0146	0.73036	10729.2	0.330847	10.0236	53
60239922	AE	No effect	0.224	2.29394	30271.6	0.529431	-18.7643	70
60260646	AE	No effect	0.0224	1.50819	9202.8	0.343042	-12.1069	31
60266805	AE	No effect	0.0218	1.53134	10546.9	-0.0332843	4.7071	70
60281273	AE	No effect	0.1005	11.1758	45083.3	-0.362647	14.735	45
60305499	AE	No effect	0.0531	3.51257	21240.8	-0.492104	6.8967	32
60306563	AE	Decrease	0.1436	6.28423	49312.7	0.542744	-10.2435	65
60349842	AE	No effect	0.0404	2.82216	10704.9	0.302061	-18.8152	221
60363383	AE	No effect	0.0549	2.44483	26884.5	-0.602919	0.309389	196
60442018	AE	No effect	0.0219	1.85771	5391.02	0.185754	5.67453	15
60444752	AE	No effect	0.0362	5.14042	8212.78	0.0327436	-10.426	143
60480252	AE	No effect	0.0489	12.4478	11599.2	0.23684	-1.84235	10
60672619	AE	No effect	0.0178	0.89698	9851.68	0.145657	14.8327	7
60672620	AE	No effect	0.0177	0.918146	9309.89	0.0862963	35.4641	8
60682308	AE	No effect	0.0638	3.57077	27020.6	-0.119379	-39.2885	101
60722476	AE	No effect	0.0128	1.06122	4760.67	0.101429	7.10262	19
60756359	AE	No effect	0.1243	6.37907	43511.6	-0.223445	21.1712	39
60781144	AE	No effect	0.0165	2.82742	7539.67	-0.223834	-6.38048	86
60843981	AE	No effect	0.2253	13.6883	23824.5	0.119876	18.1229	15
60940192	AE	No effect	0.0169	2.66963	12409.3	0.0706456	-8.34333	4
61192922	AE	No effect	0.0987	6.446	32277.9	-0.16324	10.896	141
61199572	AE	No effect	0.0792	3.04065	24397.4	-0.17893	-11.1683	512
61355376	AE	No effect	0.0498	1.59654	20075.8	0.104698	18.9968	93
61518949	AE	No effect	0.053	3.13087	20109.6	0.225952	-16.3026	74
61521666	AE	No effect	0.0239	3.90865	4290.47	-0.0696919	-2.99056	72
61542761	AE	No effect	0.076	21.5939	11922.1	0.0836	7.49772	34
61548922	AE	No effect	0.1366	4.55998	29486.9	0.37225	-12.8917	573
61548923	AE	No effect	0.1377	4.23772	28665.9	-0.487443	-1.21504	574
61619138	AE	No effect	0.0919	2.86234	22731.6	0.0754583	-11.4864	11
61719954	AE	No effect	0.0204	1.02514	37628	-0.158141	9.73333	30
61736131	AE	No effect	0.0734	5.77908	23833.6	0.497143	-18.2542	345
61746011	AE	No effect	0.0756	4.10685	24880.6	-0.0723214	20.8364	39
61768147	AE	No effect	0.0743	6.59483	21566.6	-0.159184	6.99363	63
61780354	AE	No effect	0.0057	1.08532	4249.64	-0.0616667	-1.55723	2
61824524	AE	Increase	0.0924	4.6807	14299.5	0.0964239	10.3754	42
61824525	AE	Increase	0.0917	5.75638	13865.2	-0.181333	26.8154	43
61857822	AE	No effect	0.1705	10.3228	16833.2	0.627737	-12.9763	18
61923019	AE	Increase	0.6334	6.82704	77797.2	0.120905	4.5756	98
61963040	AE	No effect	0.0552	4.38115	16405.4	0.230301	-6.21368	298
61963040	AE	No effect	0.0552	4.38115	16405.4	0.230301	-6.21368	298
62084104	AE	No effect	0.0181	0.960815	6018.38	0.418831	-0.465057	49
62236667	AE	No effect	0.0232	2.37815	15621.4	0.143139	-27.6658	22
62246889	AE	No effect	0.0225	0.518347	5256.64	0.0644725	-16.427	38
62256770	AE	No effect	0.049	6.21529	22028.2	0.287129	-29.8462	42
62263555	AE	No effect	0.0768	1.96047	37010.7	0.0944699	-5.04424	237
62280251	AE	Decrease	0.0361	2.72295	16875.5	-0.0300265	-21.7226	265
62330602	AE	No effect	0.0495	6.3434	11382.3	-0.191769	8.14645	181
62330603	AE	No effect	0.0478	6.88177	11088.3	-0.212361	-3.2744	182
62367914	AE	No effect	0.0469	7.82266	18530	-0.245444	24.0173	170
62387792	AE	No effect	0.0193	3.81361	9831.27	-0.518741	139.286	4
62405293	AE	No effect	0.0195	1.92894	5107.87	-0.072983	20.7011	38
62431387	AE	No effect	0.1203	2.84951	17424.2	0.0836718	-7.96732	96
62431387	AE	No effect	0.1203	2.84951	17424.2	0.0836718	-7.96732	96
62454836	AE	No effect	0.0382	2.8403	15245.9	0.0195622	-4.44069	147
62524210	AE	No effect	0.0703	1.52988	42387.2	0.75295	-2.59444	57
62534585	AE	No effect	0.1466	4.45646	32581.1	0.710907	0.534162	35
62602620	AE	No effect	0.0272	3.32277	7187.26	0.0360088	17.2274	8
62628383	AE	Increase	0.0865	10.295	13789.7	-0.0170833	-1.41626	62
62641634	AE	No effect	0.2835	7.53909	48703.5	0.92486	-10.0682	122
62670469	AE	No effect	0.0367	1.79455	20717.3	0.329346	-21.7401	260
62670512	AE	No effect	0.0228	0.519313	9049.6	-0.179311	9.9071	303
62683544	AE	No effect	0.0314	2.60994	15727.9	0.0823478	-9.8008	83
62715156	AE	No effect	0.1228	3.39557	61926.4	-0.383744	-1.05953	93
62717854	AE	No effect	0.0211	2.10188	3970.01	0.221218	5.48961	3
62719802	AE	No effect	0.102	1.58725	42628.7	-0.283379	1.78229	59
62722234	AE	Decrease	0.0261	1.18082	6741.61	0.0914	96.538	56
62744713	AE	No effect	0.0134	2.76604	5488.07	-0.215567	-9.81133	65
62752597	AE	No effect	0.1153	4.8522	16603.2	-0.273362	2.25581	155
62752598	AE	Increase	0.1073	4.50072	15498.4	-0.304739	-2.31318	156
62754950	AE	No effect	0.0215	0.738124	16404.9	0.123477	12.2663	114
62793470	AE	Decrease	0.0281	2.36712	18281.3	-0.0293381	9.65858	99
62793470	AE	No effect	0.0281	2.36712	18281.3	-0.0293381	9.65858	99
62804223	AE	No effect	0.2102	7.51996	47360.3	-0.493919	0.431765	71
62804328	AE	No effect	0.094	3.23783	25120.1	-0.116788	-13.7454	20
62860383	AE	No effect	0.057	0.568194	89949.6	0.0349735	-2.48152	25
62874355	AE	No effect	0.0188	3.15192	26622	0.186081	-18.0718	91
62879639	AE	No effect	0.0096	0.808313	10181.6	-0.0444541	4.14537	21
62883202	AE	No effect	0.0327	0.840455	22326.7	-0.224394	17.33	17
62906224	AE	No effect	0.0094	0.900835	31185	-0.00685393	8.25261	31
62906819	AE	No effect	0.0269	2.25142	17201.4	0.259076	7.78791	91
62931404	AE	Decrease	0.0238	0.720137	9235.93	0.667556	-22.8256	42
62942854	AE	No effect	0.0419	5.20243	11206.9	0.0452999	13.8024	52
62959119	AE	No effect	0.0541	3.91646	11115.7	-0.0285686	4.7992	25
62959119	AE	No effect	0.0541	3.91646	11115.7	-0.0285686	4.7992	25
62964065	AE	No effect	0.087	3.06325	22436.8	0.660889	-14.6818	22
62972190	AE	No effect	0.1026	4.20755	24570.4	0.161295	-3.76054	83
62977303	AE	No effect	0.0157	1.2685	5312.42	-0.152005	4.47547	13
62989387	AE	No effect	0.0512	0.885236	15910.8	0.311852	-8.66264	20
63001087	AE	Decrease	0.0811	4.23075	9137.67	0.0467522	-36.5586	12
63011017	AE	No effect	0.0614	2.76104	24739.5	0.0134932	5.12892	78
63042011	AE	No effect	0.0339	8.54312	10634.2	-0.0225	-2.41019	355
63042012	AE	No effect	0.035	9.10034	10417.7	0.359048	6.84468	356
63046986	AE	No effect	0.0194	2.06527	5195.85	0.0556875	-32.1706	8
63071291	AE	No effect	0.0338	1.4423	33521.9	-0.295306	-22.058	17
63077169	AE	No effect	0.0245	0.871285	7263.07	-0.13082	-7.39938	43
63107908	AE	No effect	0.0327	0.899602	26682.6	-0.0659747	5.2317	1
63107908	AE	No effect	0.0327	0.899602	26682.6	-0.0659747	5.2317	1
63140024	AE	No effect	0.0164	1.2018	29890.6	-0.0943333	-2.40167	8
63140025	AE	No effect	0.0238	1.11017	49702.1	0.650934	-13.8391	9
63160662	AE	No effect	0.0189	0.806122	33548.9	0.046391	-6.16626	10
63169851	AE	Decrease	0.064	7.99165	10554.2	-0.141199	-5.11745	40
63172292	AE	No effect	0.0271	1.32016	44309.7	-0.252647	2.17731	301
63172292	AE	No effect	0.0271	1.32016	44309.7	-0.252647	2.17731	301
63182065	AE	No effect	0.0246	0.818968	36210	-0.0389477	17.6926	5
63193291	AE	No effect	0.0498	5.25571	9952.96	0.0362899	3.13643	7
63257600	AE	Decrease	0.1149	4.89345	13838.7	0.641719	-12.3493	15
63286005	AE	No effect	0.3823	9.71863	30100.9	1.67957	9.51381	72
63310229	AE	No effect	0.1014	3.20758	57894.8	-0.111103	-5.36854	100
63310235	AE	No effect	0.1184	3.65767	67111.7	-0.38061	7.36503	106
63318589	AE	No effect	0.072	4.50115	17242.7	0.463457	-35.63	267
63379991	AE	No effect	0.0535	4.38511	8623.93	0.0150956	-23.4423	4
63381066	AE	No effect	0.0215	4.04884	5829.52	0.127917	19.5746	22
63381067	AE	No effect	0.0201	3.62983	5098.22	0.167663	2.75568	23
63395448	AE	No effect	0.0352	2.91463	12029	0.063062	-2.44793	30
63397829	AE	No effect	0.1269	7.0238	61160.4	-0.0991787	5.17532	71
63474219	AE	No effect	0.0115	2.3001	14532.2	0.644948	-22.5657	27
63517192	AE	No effect	0.0347	2.62327	3583.83	0.246124	-6.63	0
63517217	AE	No effect	0.2305	6.05589	50926.3	-0.0358548	1.98369	25
63536812	AE	No effect	0.0134	1.56516	24622.1	1.04496	12.6405	7
63623711	AE	No effect	0.0136	1.74776	6143.84	-0.188333	-12.7824	3
63634066	AE	No effect	0.0223	1.41191	13010.9	0.215208	-4.19793	43
63660400	AE	No effect	0.042	3.08052	15979.2	-0.0466879	4.11724	35
63661379	AE	No effect	0.1334	2.14491	41456.1	0.0612226	-1.98824	3
63676939	AE	No effect	0.0431	0.675009	15721.1	-0.0619462	1.12034	9
63702727	AE	No effect	0.019	1.43612	5645.1	-0.0851227	34.366	26
63746421	AE	No effect	0.0233	2.40249	5957.17	-0.005	-13.361	11
63750061	AE	No effect	0.0674	3.03929	28618.6	0.0928788	-9.06776	11
63772599	AE	No effect	0.0296	1.1756	13372.1	-0.0197549	-6.49265	111
63849314	AE	No effect	0.0212	0.438982	9755.04	-0.0701033	-1.88052	27
63849314	AE	No effect	0.0212	0.438982	9755.04	-0.0701033	-1.88052	27
63858152	AE	No effect	0.0154	1.19604	5464.55	-0.108956	-6.90491	33
63868762	AE	No effect	0.0225	2.99388	5188.6	-0.0412125	3.9384	141
63887920	AE	No effect	0.1932	13.2051	19610.7	1.95242	-48.5221	101
63890657	AE	No effect	0.033	1.95878	9055.07	-0.26	-2.55444	97
63896151	AE	Increase	0.044	11.3006	9140.23	-0.0569532	-2.66177	37
63896151	AE	No effect	0.044	11.3006	9140.23	-0.0569532	-2.66177	37
63906278	AE	No effect	0.0455	1.75834	17244.4	0.228419	1.7444	459
63920215	AE	Decrease	0.2774	7.62799	26468.2	2.47128	-31.5301	18
63951829	AE	No effect	0.0336	0.75762	8563.32	-0.00662429	-2.18761	20
63952043	AE	No effect	0.0294	2.62397	8665.25	0.174648	4.28798	234
63973841	AE	No effect	0.0217	3.26759	5931.77	0.487569	16.9849	15
63993011	AE	No effect	0.0458	3.46421	17889.5	-0.107352	21.5701	11
64004432	AE	No effect	0.1635	11.8365	26752.5	-0.305161	12.4846	74
64021093	AE	No effect	0.1019	2.28798	17892.4	-0.141474	-2.43287	43
64074199	AE	No effect	0.0972	3.64829	9892.22	0.174422	-43.4622	43
64119560	AE	No effect	0.0827	10.7196	18417	-0.233065	-2.71987	67
64133104	AE	No effect	0.0919	7.53322	15492.9	0.0533333	16.363	71
64149294	AE	No effect	0.0152	1.36742	63065.9	0.205648	-8.25984	6
64154826	AE	No effect	0.0372	1.68254	12206.3	-0.33259	-9.64384	2
64165062	AE	No effect	0.0915	7.89377	14012.6	-0.0957955	-11.4348	10
64165869	AE	No effect	0.0601	4.48005	15316.2	0.327264	9.02373	9
64165881	AE	No effect	0.0463	1.50037	16262.3	-0.0915779	4.0993	21
64178905	AE	No effect	0.0711	3.98578	26220.9	0.254975	11.824	15
64189227	AE	No effect	0.0312	0.954818	5076.04	-0.393557	-2.91131	11
64197619	AE	Decrease	0.0104	0.914509	3006.63	0.0174163	-5.04162	0
64205424	AE	No effect	0.0717	7.26865	18722.8	-0.281329	-1.27668	372
64205424	AE	No effect	0.0717	7.26865	18722.8	-0.281329	-1.27668	372
64216573	AE	No effect	0.1976	7.55634	12736	0.284951	11.3296	73
64261944	AE	No effect	0.1121	2.73629	29461.7	0.205	-11.347	326
64261950	AE	No effect	0.103	3.7296	19932.6	0.131707	-20.1432	332
64280687	AE	Increase	0.0358	1.65688	11232.5	0.14975	-5.36642	17
64336408	AE	No effect	0.0549	2.49286	31387.9	-0.446623	39.9631	12
64336916	AE	No effect	0.0279	3.16687	10750.9	0.0771579	5.46908	8
64383496	AE	No effect	0.0621	5.05564	34925.6	5.68434e-14	-0.853627	74
64405557	AE	No effect	0.0266	1.60836	80835.4	-1.20899	40.3104	68
64421239	AE	No effect	0.0439	4.87446	3679.15	-0.00223131	-5.72236	13
64432607	AE	No effect	0.0226	1.97387	33201.7	-0.303855	23.0506	58
64455143	AE	No effect	0.053	1.53875	19868.7	0.0999554	-2.58824	295
64486656	AE	No effect	0.0117	0.737191	6529.92	0.110571	14.0329	220
64486662	AE	No effect	0.0226	1.73683	12189.2	-0.0444632	-4.10094	226
64486694	AE	No effect	0.0682	1.3279	36969.1	0.237357	19.345	258
64506773	AE	No effect	0.0432	5.27517	8494.59	-0.217679	19.5204	117
64506814	AE	Increase	0.0411	2.06168	8675.83	0.0850789	6.95666	158
64525945	AE	Decrease	0.4339	11.4489	52331.2	0.478798	-15.0314	54
64525948	AE	No effect	0.4736	10.515	51046.3	1.37996	-28.9667	57
64540919	AE	No effect	0.01	1.34494	19317.8	-0.11244	-17.5588	36
64554813	AE	No effect	0.0175	0.593109	87889.5	0.0514603	-4.83552	39
64609142	AE	No effect	0.025	0.97107	81907.6	-0.398108	15.8647	6
64655565	AE	No effect	0.0386	0.928985	22997.8	-0.284321	-12.8849	12
64655567	AE	No effect	0.0344	1.98876	21880	0.110832	-0.380612	14
64655568	AE	No effect	0.0323	2.1166	21698.7	0.191497	-6.63885	15
64661692	AE	No effect	0.0677	4.43091	31929	-0.424659	-9.24469	164
64672137	AE	No effect	0.0358	0.704771	29493.7	0.132131	-6.12254	7
64689413	AE	No effect	0.0782	8.90745	26558.2	0.0861966	16.1236	160
64689502	AE	No effect	0.1322	4.78778	59125.8	0.00453024	9.78949	249
64693348	AE	No effect	0.0523	1.50522	18783.8	0.606242	-11.0769	5
64693352	AE	No effect	0.0468	0.509276	19941.2	0.785943	-5.43259	9
64758252	AE	No effect	0.1008	5.2996	25440.5	0.17607	-10.3562	41
64758253	AE	No effect	0.0983	5.17989	24883.7	-0.120545	3.92077	42
64758263	AE	No effect	0.0918	3.77741	28027.6	-0.0659123	-13.2823	52
64857116	AE	No effect	0.0538	1.27153	48130.6	0.081619	-5.07976	22
64863565	AE	No effect	0.2631	10.1987	32263	-0.118963	1.81305	296
64863575	AE	No effect	0.2464	9.76329	31411.4	-0.212807	4.98274	306
64877352	AE	No effect	0.054	3.1971	22841.5	0.635597	6.68239	2
64877353	AE	Increase	0.0531	2.80308	23565.4	0.182368	2.3615	3
64904192	AE	No effect	0.1301	20.0546	9223.15	-0.212	-8.79263	145
64909586	AE	No effect	0.061	5.91514	15375.4	-0.219649	-10.117	97
64909612	AE	No effect	0.1282	4.94419	40790.3	-0.190333	3.3939	123
64909618	AE	No effect	0.0949	6.09972	19557.3	-0.157858	-2.02533	129
64909619	AE	No effect	0.0922	6.18875	18809.7	0.269957	-7.85332	130
64929764	AE	No effect	0.0737	2.16811	58509.9	-0.185393	-2.45591	90
64929764	AE	No effect	0.0737	2.16811	58509.9	-0.185393	-2.45591	90
64960142	AE	No effect	0.0249	1.12157	8666.66	-0.268205	7.48562	1
64965118	AE	No effect	0.0468	1.26692	20484.3	0.188491	-6.26737	12
64965119	AE	No effect	0.0505	1.21644	22475.9	0.0692424	1.37772	13
65009794	AE	No effect	0.0502	4.90048	12486.3	-0.187183	7.23539	116
65015508	AE	No effect	0.0235	1.47385	5741.27	0.0275926	-1.19886	6
65020690	AE	No effect	0.0673	2.21863	32458.1	0.00662195	15.7726	57
65061895	AE	No effect	0.0497	2.59751	18415.5	0.119292	29.3023	86
65061895	AE	No effect	0.0497	2.59751	18415.5	0.119292	29.3023	86
65061925	AE	No effect	0.0882	3.51136	56237.2	0.0613736	11.6497	116
65072219	AE	No effect	0.1228	9.47272	25248.6	0.0292412	3.89505	76
65084455	AE	No effect	0.0116	2.68351	5000.74	0.179914	-2.63481	32
65085972	AE	No effect	0.0553	1.40888	31583.8	0.278089	35.8971	100
65085972	AE	No effect	0.0553	1.40888	31583.8	0.278089	35.8971	100
65096448	AE	No effect	0.0695	2.36239	23026.7	-0.276888	-29.3542	28
65096494	AE	Increase	0.0417	3.47319	9988.1	0.0589261	-5.44838	74
65104051	AE	No effect	0.1035	7.45618	31448.9	-0.0232979	10.0464	76
65104677	AE	No effect	0.2849	5.2136	17272.6	0.439123	-6.21578	123
65108538	AE	No effect	0.255	24.3034	19140.9	-0.513092	-22.2597	420
65140388	AE	No effect	0.0582	6.41687	15369	0.0904902	19.1292	134
65173209	AE	No effect	0.0235	0.728485	12272.4	0.156434	-0.546909	11
65173209	AE	No effect	0.0235	0.728485	12272.4	0.156434	-0.546909	11
65179529	AE	No effect	0.039	3.68693	14597.3	0.311563	-3.21394	87
65189337	AE	No effect	0.031	3.77138	9450.98	-0.155184	5.51408	15
65208176	AE	No effect	0.0711	3.89126	9735.98	0.657981	-6.45832	23
65215606	AE	No effect	0.0768	5.16313	18038.7	0.224206	17.3561	19
65217683	AE	No effect	0.0847	8.01768	28732.4	0.297143	0.997917	75
65251268	AE	No effect	0.4185	7.21286	37836.8	0.409568	-3.16881	33
65286885	AE	No effect	0.0493	3.66807	14717.6	0.162484	3.29055	12
65289938	AE	No effect	0.0719	5.24378	7266.16	-0.307233	5.44946	254
65289953	AE	Decrease	0.0835	5.48397	12555.7	-0.00320826	-14.724	269
65290239	AE	No effect	0.0535	3.94947	12118.2	-0.648306	19.5544	555
65331221	AE	No effect	0.0437	2.29198	19588.8	-0.347727	4.15603	29
65333174	AE	No effect	0.0486	1.43536	26118.3	0.0660789	-7.97189	36
65333174	AE	No effect	0.0486	1.43536	26118.3	0.0660789	-7.97189	36
65363459	AE	No effect	0.0402	1.53943	36456.4	-0.1145	-8.81107	32
65383061	AE	No effect	0.0363	2.92799	16589.5	-0.110722	-3.92851	10
65418639	AE	Decrease	0.0261	2.05652	5685.26	0.140754	-4.71671	20
65437879	AE	No effect	0.1595	4.61625	54471.4	-0.0189516	-5.31252	227
65447519	AE	No effect	0.0247	1.86992	10560.4	0.129111	-40.3783	19
65475013	AE	No effect	0.0222	1.70266	5138.95	-0.101419	-2.29399	0
65477596	AE	No effect	0.0227	2.01588	5075.97	-0.00970936	-1.12151	8
65477596	AE	No effect	0.0227	2.01588	5075.97	-0.00970936	-1.12151	8
65565389	AE	No effect	0.0068	0.648656	4186.61	-0.6019	-4.49127	64
65595087	AE	No effect	0.0168	1.36071	37054.9	0.231734	7.74626	83
65595087	AE	No effect	0.0168	1.36071	37054.9	0.231734	7.74626	83
65619216	AE	No effect	0.1248	3.66898	44158.9	-0.140019	9.43466	48
65672537	AE	No effect	0.041	3.27172	9664.11	0.254758	25.2922	152
65687151	AE	No effect	0.019	2.0881	8866.58	-0.0862239	42.8926	64
65687155	AE	No effect	0.0152	1.13361	7433.61	0.139033	5.31616	68
65750444	AE	No effect	0.0238	1.12595	66874.2	0.577148	-4.36974	32
65773402	AE	No effect	0.1813	6.00006	39630.1	-0.0220988	-8.40395	190
65773438	AE	No effect	0.1579	14.4614	20291.7	-0.364562	-22.3653	226
65786110	AE	No effect	0.0775	1.93854	38298.7	-0.572995	-25.7591	40
65842182	AE	No effect	0.0754	5.78907	13580.6	0.0431908	23.6291	25
65863266	AE	No effect	0.0362	6.58071	13144.8	-0.474794	14.9715	14
65863266	AE	No effect	0.0362	6.58071	13144.8	-0.474794	14.9715	14
65864097	AE	No effect	0.0691	1.99915	7030.7	0.353933	6.08919	16
65864098	AE	No effect	0.0487	1.7692	3895.51	1.21764	9.04227	17
65877982	AE	No effect	0.0119	0.343006	29832.4	0.0785714	-1.68399	19
65895744	AE	No effect	0.0053	2.85646	9475.25	0.119852	24.8337	12
65895744	AE	No effect	0.0053	2.85646	9475.25	0.119852	24.8337	12
65937814	AE	No effect	0.0349	3.11211	15257.4	-0.00829303	5.80366	71
65937815	AE	No effect	0.0317	2.64608	15223.4	0.650429	17.5129	72
65937828	AE	No effect	0.0251	1.41506	13112.7	0.0982113	-4.25125	85
65979915	AE	No effect	0.0941	6.57387	5835.33	0.191363	-38.041	153
66073941	AE	No effect	0.0222	1.73181	9351.82	0.166897	1.23278	31
66074302	AE	No effect	0.0196	0.617946	14069.2	0.526703	-3.05591	30
66104704	AE	No effect	0.1683	10.142	16017.1	-0.232647	-8.99245	620
66133993	AE	No effect	0.0726	2.25492	10840.9	-0.167701	-35.3071	9
66136509	AE	No effect	0.0832	3.31583	39895.9	0.451479	32.8637	13
66181220	AE	No effect	0.4243	14.9152	70683.9	3.64782	-14.1437	97
66209494	AE	No effect	0.0359	2.28529	9502.95	-0.167234	2.27435	55
66226787	AE	No effect	0.2447	9.74277	18721.6	-1.06786	12.2369	204
66232548	AE	No effect	0.1488	6.64268	53814.9	-0.104032	12.9333	96
66255282	AE	No effect	0.075	3.25969	21383.9	-0.165247	-3.37373	44
66277441	AE	Increase	0.036	7.20911	8288.55	0.0280812	-5.56317	31
66288132	AE	Decrease	0.1768	6.37657	36710	-0.1225	-9.35245	76
66288132	AE	No effect	0.1768	6.37657	36710	-0.1225	-9.35245	76
66322971	AE	No effect	0.0747	3.1752	21677.9	-0.0454324	-4.20845	19
66325700	AE	No effect	0.1529	8.06812	21278.3	-0.0568257	12.123	63
66327980	AE	No effect	0.0513	3.04888	14490.2	0.605202	11.5318	31
66342464	AE	No effect	0.0112	0.811311	8268.84	-0.122544	3.38349	12
66360327	AE	No effect	0.0214	1.42712	6032.6	-0.177	8.54084	22
66384858	AE	No effect	0.0585	2.00215	13340.8	-0.190935	52.2951	294
66388288	AE	No effect	0.0075	0.408013	10135.9	-0.100511	6.93518	11
66389342	AE	No effect	0.0361	1.392	95363.8	0.190784	6.13495	32
66426882	AE	No effect	0.0163	1.17098	50389.7	0.535179	-21.0684	21
66431642	AE	No effect	0.0421	9.08038	8835.29	0.257598	-19.3969	12
66446024	AE	Increase	0.0622	7.02105	9068.1	0.233749	1.74135	10
66475749	AE	No effect	0.1411	3.28458	46867.2	0.412143	10.1174	16
66477171	AE	No effect	0.0224	0.394986	66727	-0.0165789	-13.9264	7
66501534	AE	No effect	0.0769	9.90678	10591.8	-0.119412	-2.18195	14
66501535	AE	No effect	0.0772	10.3667	10901.1	0.0309058	-8.09316	15
66862431	AE	No effect	0.023	1.35043	36652.7	0.0958128	-8.51158	67
66914259	AE	No effect	0.0235	0.567248	87699.9	0.0280635	3.36114	44
66914260	AE	No effect	0.0067	0.538696	11273.4	0.170005	-4.73754	45
66914260	AE	No effect	0.0067	0.538696	11273.4	0.170005	-4.73754	45
66920693	AE	No effect	0.0779	4.11482	23455.4	-0.475196	15.7864	132
66920694	AE	No effect	0.0752	4.0754	23706.5	-0.211295	5.46034	133
66949835	AE	No effect	0.1827	8.70532	10596.9	0.998533	22.4597	22
66957274	AE	No effect	0.0293	2.89679	4879.34	0.308168	1.34823	32
66976731	AE	No effect	0.0167	0.943518	31529.8	0.115016	1.89277	34
66979107	AE	No effect	0.0913	4.10897	31435	0.375801	2.82394	197
66979108	AE	Increase	0.084	2.73361	30984.7	0.294394	-1.25821	198
67011389	AE	No effect	0.0062	0.682993	11227.6	0.0653846	-27.2415	4
67011390	AE	No effect	0.0092	0.532281	15800.6	-0.0356331	-6.82919	5
67122595	AE	No effect	0.0495	3.7231	10468.9	-0.0109377	-2.6358	162
67122596	AE	No effect	0.0491	3.48904	9991.15	0.0983333	-7.38625	163
67175790	AE	Decrease	0.0353	1.46703	8215.12	0.0792857	5.20456	11
67243809	AE	No effect	0.0352	1.25207	4582	-0.105785	2.44992	29
67269300	AE	No effect	0.0414	2.14012	25039.1	-0.145233	40.9015	31
67269301	AE	No effect	0.0427	2.24052	24668.3	-0.093505	20.7592	32
67269307	AE	No effect	0.0497	2.58213	24226.6	0.536046	59.9479	38
67283594	AE	No effect	0.0232	3.00118	5646.74	0.101404	25.3783	39
67285601	AE	No effect	0.0341	1.14167	11812	-0.0870986	-19.256	264
67321940	AE	No effect	0.0487	1.41333	6341.63	0.125057	0.326514	8
67394108	AE	No effect	0.0784	67.4378	11319.1	-0.0900667	53.5809	139
67394108	AE	No effect	0.0784	67.4378	11319.1	-0.0900667	53.5809	139
67398194	AE	No effect	0.0607	2.992	11627.7	-0.02413	5.6636	10
67398198	AE	No effect	0.0791	4.09669	16250	-0.186089	-2.84533	14
67450187	AE	No effect	0.0149	1.04695	7638.55	-0.127192	9.86385	34
67459498	AE	No effect	0.0471	4.37058	9026.55	-0.307451	6.99599	68
67466463	AE	No effect	0.171	9.28384	11958.6	0.532199	24.3705	161
67466465	AE	No effect	0.1665	10.4271	13548	0.15125	-24.0755	163
67471636	AE	No effect	0.0927	4.03786	10080.4	0.32025	-13.4426	53
67513735	AE	No effect	0.0117	1.67706	9934.5	-0.0153133	0.776598	25
67547247	AE	No effect	0.0223	1.05656	8924.89	0.00824356	-3.57845	21
67547248	AE	No effect	0.0189	0.834519	6468	0.318193	-4.47427	22
67556093	AE	No effect	0.0381	4.02259	26293.6	0.145066	7.23094	15
67567591	AE	No effect	0.0176	2.94451	8834.8	0.105019	-4.28174	27
67601902	AE	No effect	0.049	2.4312	8067.4	0.123269	5.21751	17
67608508	AE	No effect	0.0722	8.54253	15447.9	-0.867013	59.6386	16
67639671	AE	No effect	0.027	1.35488	8803.32	-0.113026	11.8336	93
67664838	AE	No effect	0.0255	2.34743	10003.2	-0.0763472	10.1225	3
67664845	AE	No effect	0.023	2.83349	4569.9	0.0786559	5.45114	10
67666700	AE	No effect	0.0217	1.69446	30252.6	0.0535202	-2.48111	174
67709700	AE	No effect	0.1822	11.6375	13727.8	0.292393	-6.80945	30
67747450	AE	No effect	0.0539	3.33696	14814	-0.0268641	-12.9448	34
67813410	AE	No effect	0.1134	3.44829	9909.24	-0.344982	0.157938	59
67820690	AE	No effect	0.0902	3.83185	6107.6	1.2678	-15.553	26
67936648	AE	No effect	0.0789	3.10991	8395.39	0.318	-0.280892	61
68003108	AE	No effect	0.01	0.622094	6630.22	0.107597	16.3252	56
68031577	AE	No effect	0.0078	1.2194	14313.6	-0.0985885	3.84451	60
68035149	AE	No effect	0.032	1.79894	4596.83	0.801921	6.7535	29
68057852	AE	No effect	0.0334	3.89298	8727.39	0.0897234	-18.9501	28
68129800	AE	No effect	0.0814	11.5954	7244.16	0.635978	-9.08051	8
68278442	AE	No effect	0.0041	1.13198	15777.6	0.280882	8.951	0
69816015	CE	No effect	0.0753	5.00608	34546.2	NA	NA	212
69875299	CE	No effect	0.0209	6.26432	13973	NA	NA	82
69971729	CE	No effect	0.0831	2.54989	44939.2	NA	NA	67
69991950	CE	No effect	0.0119	1.33668	10335.2	NA	NA	51
70001454	CE	No effect	0.1426	6.51659	33361.7	NA	NA	77
70015903	CE	No effect	0.0273	1.56879	4219.55	NA	NA	34
70025101	CE	No effect	0.0121	0.799655	13330.9	NA	NA	41
70062754	CE	No effect	0.0153	2.06662	6234.53	NA	NA	43
70080429	CE	No effect	0.2229	7.90294	50010.1	NA	NA	121
70080618	CE	No effect	0.0455	1.87129	17528.9	NA	NA	16
70092040	CE	No effect	0.1002	3.26651	41845.2	NA	NA	39
70129840	CE	Increase	0.0543	4.66233	107984	NA	NA	122
70307916	CE	No effect	0.043	3.57201	15842.8	NA	NA	50
70394573	CE	No effect	0.0201	4.38005	10815	NA	NA	11

[truncated: 3 more sheets: Figure5A, Figure5B, Figure5C]
